# Supplementary material for: Identification of in vitro and in vivo disconnects using transcriptomic data
Source: BMC Genomics. 2015 Aug 18;16(1):615. doi: 10.1186/s12864-015-1726-7 (PMC4539666; doi:10.1186/s12864-015-1726-7)
Supplement: Additional file 1 — Genes of top 10 biclusters in vitro . List of disconnected genes that appeared in the top 10 biclusters in vitro. [file 12864_2015_1726_MOESM1_ESM.txt]

A2M AASS ACLY ACSL1 AGRN AKR1C3 AKR1D1 AKR7A3 ALDH1A1 ALDOB ANGPTL4 AOX1 APOB ARG1 ARPC1B ATF3 BBOX1 BDH1 BHMT2 C1S C4BPB C5 C8A CAR3 CAV1 CAV2 CCND1 CD276 CDH1 CDH17 CES2C CFH CHKA COL18A1 COL4A5 CPS1 CSRNP1 CXCL1 CXCL2 CYP1A1 CYP2A2 CYP2C22 CYP2D3 CYP2E1 CYP3A18 DDHD1 DDIT3 DHRS3 DPYSL2 EBPL ECT2 EIF4E3 EPPK1-PS1 ETHE1 F5 FADS1 FAM176A FAM25A FAM89A FLNA FLOT2 FMO3 FN1 G0S2 GAS2 GDA GLRX GNA14 GNAI1 GPC4 GPNMB GPX2 GSS GSTA5 GSTM2 GSTM3 GYS2 H1F0 HAMP HAO1 HFE2 HIST1H2BH HMGCR HPN HSD17B2 HSPA1B HSPB1 ICAM1 ID1 IER3 IFITM3 IGFBP4 LAMC2 LBP LCN2 LCP1 LOC100359743 LOC100362733 LOC360228 LOC680097 LSR MAFK MAL2 MAOB MARCKSL1 MMP12 MMP14 MTTP MVP MYADM NET1 OAT OBFC2A PAH PARP9 PCDH18 PCSK9 PDK4 PDRG1 PHGDH PION PKLR PLA1A PLBD2 POLG2 PPAP2C PPP1R15A PRTFDC1 PSMB10 PTPN21 RBM3 REEP6 RELN RGD1303142 RGD1307603 RGD1308059 RGD1309350 RGD1310552 RGD1310769 RGD1563547 RGS4 RND1 RSAD2 S100A6 SAA4 SDCBP2 SELENBP1 SERPINA10 SERPINA6 SERPINA7 SERPINB9 SERPINE1 SERPINF2 SH3BGRL SIRPA SLC16A7 SLC19A2 SLC22A8 SLC2A2 SLC40A1 SLC4A4 SLC9A3R1 SORBS2 SQLE SRD5A1 SRXN1 ST3GAL4 STEAP4 STK17B SULT1A1 SULT1B1 SULT1C3 TAGLN TCP11L2 TGM2 TIFA TIMP1 TM4SF4 TMEM140 TMEM176B TMEM55A UBAP1 UBE2C UOX UPP1 USP38 YPEL5 ZFAND2A
