# Supplementary material for: Identification of in vitro and in vivo disconnects using transcriptomic data
Source: BMC Genomics. 2015 Aug 18;16(1):615. doi: 10.1186/s12864-015-1726-7 (PMC4539666; doi:10.1186/s12864-015-1726-7)
Supplement: Additional file 2 — Top 10 biclusters in vitro . List of top 10 biclusters in vitro with all the disconnected genes and compounds that are bicluster members. [file 12864_2015_1726_MOESM2_ESM.txt]

Cluster 1 
sulindac, diclofenac, colchicine, naphthyl isothiocyanate 
A2M AASS ACLY ACSL1 AGRN AKR7A3 ANGPTL4 ATF3 BDH1 BHMT2 C1S C4BPB C5 C8A CAR3 CCND1 CDH17 CFH COL18A1 CXCL1 CYP1A1 EPPK1-PS1 F5 FAM25A FN1 GDA GLRX GNA14 GNAI1 GPC4 GPX2 GSTA5 GSTM3 H1F0 HIST1H2BH HSD17B2 HSPB1 ID1 IFITM3 LAMC2 LBP LCN2 LOC100359743 LOC100362733 LOC360228 MAL2 MMP12 MYADM NET1 OAT OBFC2A PCSK9 PDK4 PDRG1 PLA1A POLG2 PPP1R15A PTPN21 RGD1303142 RGD1307603 RGD1308059 RGD1310552 RGD1563547 RGS4 S100A6 SELENBP1 SERPINA10 SERPINA7 SERPINB9 SH3BGRL SIRPA SLC2A2 SLC4A4 SLC9A3R1 SQLE SRXN1 ST3GAL4 STEAP4 STK17B SULT1C3 TAGLN TCP11L2 TIMP1 TM4SF4 TMEM140 TMEM176B UOX YPEL5 

Cluster 2 
azathioprine, colchicine, ethionine, naphthyl isothiocyanate 
A2M ALDH1A1 ALDOB APOB ARG1 BDH1 BHMT2 C5 C8A COL18A1 CPS1 CXCL2 EPPK1-PS1 FADS1 FAM176A FAM25A G0S2 GPX2 GSTM3 GYS2 HAMP HMGCR HPN IGFBP4 MAL2 MAOB MMP14 MTTP PAH REEP6 SDCBP2 SERPINA10 SERPINF2 SLC40A1 SLC4A4 SULT1A1 SULT1B1 UOX 

Cluster 3 
sulindac, diclofenac, colchicine, bromoethylamine 
A2M AKR7A3 ANGPTL4 BBOX1 CXCL1 CYP1A1 ETHE1 F5 GPNMB GPX2 GSTA5 GSTM3 H1F0 LBP LCP1 MMP12 RELN RGS4 UPP1 

Cluster 4 
sulindac, diclofenac, colchicine, ethionine 
A2M AASS AKR7A3 ANGPTL4 ARPC1B ATF3 BDH1 BHMT2 C5 C8A CAV1 CAV2 CFH COL18A1 CYP2D3 CYP3A18 DDHD1 DDIT3 DPYSL2 EIF4E3 EPPK1-PS1 F5 FAM25A FAM89A FLNA FLOT2 FN1 GNA14 GPNMB GPX2 GSS GSTA5 GSTM3 H1F0 ICAM1 IER3 IFITM3 LCP1 LSR MAFK MAL2 MARCKSL1 MVP MYADM PCDH18 PDRG1 PION PKLR PLBD2 PPAP2C PPP1R15A PTPN21 RBM3 RELN RGD1303142 RGD1307603 RGD1563547 RND1 SELENBP1 SERPINA10 SERPINB9 SERPINE1 SLC16A7 SLC19A2 SLC22A8 SLC4A4 SRXN1 STEAP4 TAGLN TIFA TM4SF4 UBAP1 UOX USP38 ZFAND2A 

Cluster 5 
diclofenac, colchicine, ethionine, naphthyl isothiocyanate 
A2M AASS AKR1C3 AKR1D1 AKR7A3 ALDH1A1 ANGPTL4 APOB ARG1 ATF3 BDH1 BHMT2 C5 C8A CDH1 CFH CHKA COL18A1 CPS1 CYP2A2 CYP2C22 EPPK1-PS1 F5 FAM25A FMO3 FN1 GNA14 GPX2 GSTA5 GSTM3 H1F0 HAMP HMGCR HPN IFITM3 IGFBP4 MAL2 MYADM PDRG1 PPP1R15A PTPN21 RGD1303142 RGD1307603 RGD1563547 SELENBP1 SERPINA10 SERPINB9 SERPINF2 SLC4A4 SRXN1 STEAP4 SULT1A1 SULT1B1 TAGLN TGM2 TM4SF4 UOX 

Cluster 6 
diclofenac, azathioprine, colchicine, naphthyl isothiocyanate 
A2M ALDH1A1 APOB ARG1 BDH1 BHMT2 C5 C8A COL18A1 CPS1 EPPK1-PS1 FAM25A GPX2 GSTM2 GSTM3 HAMP HMGCR HPN HSPB1 IGFBP4 MAL2 PCSK9 SAA4 SERPINA10 SERPINA7 SERPINF2 SLC4A4 SULT1A1 SULT1B1 UOX 

Cluster 7 
diclofenac, azathioprine, colchicine, ethionine 
A2M ALDH1A1 AOX1 APOB ARG1 BDH1 BHMT2 C5 C8A CAV2 COL18A1 CPS1 EPPK1-PS1 FAM25A GPX2 GSTM3 HAMP HMGCR HPN IGFBP4 MAL2 SERPINA10 SERPINE1 SERPINF2 SLC4A4 SULT1A1 SULT1B1 UOX 

Cluster 8 
diclofenac, azathioprine, ethionine, naphthyl isothiocyanate 
A2M ALDH1A1 APOB ARG1 BDH1 BHMT2 C5 C8A COL18A1 CPS1 EPPK1-PS1 FAM25A GPX2 GSTM3 HAMP HMGCR HPN IGFBP4 MAL2 RSAD2 SERPINA10 SERPINF2 SLC4A4 SRD5A1 SULT1A1 SULT1B1 UOX 

Cluster 9 
diclofenac, azathioprine, colchicine, ethionine, naphthyl isothiocyanate 
A2M ALDH1A1 APOB ARG1 BDH1 BHMT2 C5 C8A COL18A1 CPS1 EPPK1-PS1 FAM25A GPX2 GSTM3 HAMP HMGCR HPN IGFBP4 MAL2 SERPINA10 SERPINF2 SLC4A4 SULT1A1 SULT1B1 UOX 

Cluster 10 
sulindac, colchicine, ethionine, naphthyl isothiocyanate 
A2M AASS AKR7A3 ANGPTL4 ATF3 BDH1 BHMT2 C5 C8A CD276 CES2C CFH COL18A1 COL4A5 CSRNP1 CXCL2 CYP2E1 DHRS3 EBPL ECT2 EPPK1-PS1 F5 FAM25A FN1 GAS2 GNA14 GPX2 GSTA5 GSTM3 GYS2 H1F0 HAO1 HFE2 HSPA1B IFITM3 LOC680097 MAL2 MMP14 MYADM PARP9 PDRG1 PHGDH PPP1R15A PRTFDC1 PSMB10 PTPN21 RGD1303142 RGD1307603 RGD1309350 RGD1310769 RGD1563547 SELENBP1 SERPINA10 SERPINA6 SERPINB9 SLC40A1 SLC4A4 SORBS2 SRXN1 STEAP4 TAGLN TM4SF4 TMEM55A UBE2C UOX 
