# Supplementary material for: Identification of in vitro and in vivo disconnects using transcriptomic data
Source: BMC Genomics. 2015 Aug 18;16(1):615. doi: 10.1186/s12864-015-1726-7 (PMC4539666; doi:10.1186/s12864-015-1726-7)
Supplement: Additional file 3 — Genes of top 10 biclusters in vivo . List of disconnected genes that appeared in the top 10 biclusters in vivo. [file 12864_2015_1726_MOESM3_ESM.txt]

A2M AADAC ABCC3 ACLY ACOT2 ACOT4 ACSL1 ADCK3 ADH4 AHCY AKR1C1 AKR1C3 AKR7A2 AKR7A3 ALDH1A1 ARPC1B BAAT BBOX1 BDH1 BHMT2 C5 CAR3 CAR5A CAV2 CCL2 CCNYL1 CFH CMBL CPEB2 CPT2 CREM CTH CXCL1 CYB5R3 CYP17A1 CYP2A2 CYP2D3 CYP2E1 CYP3A18 CYP3A23/3A1 CYP4A1 CYP7A1 DAP DDC DDX39A DEPDC7 DMXL2-PS1 DSC2 DUSP1 EGF EHHADH ELOVL5 ENTPD5 ETHE1 F5 FADS2 FAHD1 FAM134B FAM82A1 FKBP11 FN1 FZD8 G6PC GADD45B GDA GLRX GLS2 GNMT GPX2 GSS GSTM7 HACL1 HADH HAGH HES6 IER3 IFITM3 IGF2BP3 IGFALS INMT JUNB KYNU LACTB2 LAMC2 LBP LCN2 LCP1 LGALS3 LOC360228 LTB MGLL MID1IP1 MVP NADKD1 NDRG2 NET1 NFKBIZ OAF OAT OSBPL11 PANK1 PCSK9 PHGDH PION PKLR PLA1A PLSCR1 POLR3G PPP1R3B PRODH PSMB10 PTGR1 QDPR RB1 RBM3 RGD1307603 RGD1308059 RGD1309534 RGD1310552 RGD1311910 RGD1564865 RGS4 RNASE4 RND1 S1PR2 SCD1 SCLY SDS SELENBP1 SEMA4A SERPINA10 SERPINA6 SERPINB1A SERPINB9 SIRPA SLC10A1 SLC13A5 SLC2A2 SLC37A4 SLC3A2 SLC44A1 SLC4A4 SNX10 SOD2 SQLE SREBF1 STAC3 STAT3 STBD1 STEAP4 TAGLN2 THRSP TIFA TIMP1 TMEM140 TMEM176B TNFAIP2 TSC22D3 TTC36 TUBB6 UPP1 XPNPEP2 YPEL5
