# Supplementary material for: Identification of in vitro and in vivo disconnects using transcriptomic data
Source: BMC Genomics. 2015 Aug 18;16(1):615. doi: 10.1186/s12864-015-1726-7 (PMC4539666; doi:10.1186/s12864-015-1726-7)
Supplement: Additional file 4 — Top 10 biclusters in vivo . List of top 10 biclusters in vivo with all the disconnected genes and compounds that are bicluster members. [file 12864_2015_1726_MOESM4_ESM.txt]

Cluster 1 
diclofenac, naproxen, indomethacin, colchicine 
A2M AADAC ACLY ACOT4 ACSL1 AKR7A3 ARPC1B BBOX1 BHMT2 CAV2 CMBL CREM CXCL1 CYP2A2 CYP2E1 CYP3A18 DDC EHHADH ELOVL5 ENTPD5 ETHE1 G6PC GDA GLS2 GSS GSTM7 HACL1 INMT LAMC2 LBP LCN2 LGALS3 LOC360228 LTB MID1IP1 MVP OSBPL11 PANK1 PCSK9 PION PLA1A PRODH PTGR1 RB1 RGD1307603 RGD1308059 RGD1310552 RGD1564865 SCD1 SELENBP1 SEMA4A SERPINA10 SERPINB1A SLC4A4 SQLE SREBF1 STAC3 TIMP1 TMEM140 TMEM176B TNFAIP2 TTC36 TUBB6 UPP1 XPNPEP2 

Cluster 2 
sulindac, diclofenac, naproxen, colchicine 
A2M AADAC ACLY ACOT4 ACSL1 ARPC1B BAAT BBOX1 BHMT2 C5 CAV2 CFH CREM CXCL1 CYP2A2 CYP2D3 CYP2E1 CYP3A18 DAP DDC EHHADH ELOVL5 ETHE1 F5 FN1 G6PC GDA GLS2 GSS GSTM7 HAGH LAMC2 LBP LCN2 LCP1 LGALS3 LOC360228 LTB MVP OSBPL11 PCSK9 PION PLA1A PRODH RBM3 RGD1307603 RGD1308059 RGD1310552 RGD1564865 SCD1 SELENBP1 SEMA4A SERPINA10 SERPINB1A SLC4A4 SQLE SREBF1 STAC3 TAGLN2 TIMP1 TMEM140 TMEM176B TNFAIP2 TTC36 TUBB6 UPP1 XPNPEP2 YPEL5 

Cluster 3 
sulindac, diclofenac, indomethacin, colchicine 
A2M AADAC ACLY ACOT4 ACSL1 AKR1C3 ARPC1B BBOX1 BDH1 BHMT2 CAR3 CAV2 CCL2 CPEB2 CREM CXCL1 CYP17A1 CYP2A2 CYP2E1 CYP3A18 CYP3A23/3A1 CYP4A1 DDC EGF EHHADH ELOVL5 ETHE1 G6PC GDA GLS2 GSS GSTM7 IFITM3 LAMC2 LBP LCN2 LGALS3 LOC360228 LTB MVP OSBPL11 PCSK9 PION PLA1A PRODH RGD1307603 RGD1308059 RGD1310552 RGD1564865 RGS4 RND1 S1PR2 SCD1 SELENBP1 SEMA4A SERPINA10 SERPINB1A SIRPA SLC10A1 SLC4A4 SQLE SREBF1 STAC3 TIFA TIMP1 TMEM140 TMEM176B TNFAIP2 TTC36 TUBB6 UPP1 XPNPEP2 

Cluster 4 
sulindac, diclofenac, naproxen, indomethacin 
A2M AADAC ACLY ACOT2 ACOT4 ACSL1 ADCK3 ADH4 AKR1C1 AKR7A2 ARPC1B BBOX1 BHMT2 CAR5A CAV2 CCNYL1 CREM CTH CXCL1 CYB5R3 CYP2A2 CYP2E1 CYP3A18 CYP7A1 DDC DEPDC7 DMXL2-PS1 DSC2 DUSP1 EHHADH ELOVL5 ETHE1 FAM134B FAM82A1 FZD8 G6PC GDA GLRX GLS2 GSS GSTM7 HES6 IER3 IGF2BP3 IGFALS JUNB KYNU LACTB2 LAMC2 LBP LCN2 LGALS3 LOC360228 LTB MGLL MVP NDRG2 NET1 NFKBIZ OSBPL11 PCSK9 PION PLA1A PLSCR1 PPP1R3B PRODH RGD1307603 RGD1308059 RGD1309534 RGD1310552 RGD1311910 RGD1564865 SCD1 SCLY SELENBP1 SEMA4A SERPINA10 SERPINB1A SLC13A5 SLC2A2 SLC37A4 SLC44A1 SLC4A4 SOD2 SQLE SREBF1 STAC3 STAT3 STEAP4 TIMP1 TMEM140 TMEM176B TNFAIP2 TSC22D3 TTC36 TUBB6 UPP1 XPNPEP2 

Cluster 5 
sulindac, naproxen, indomethacin, colchicine 
A2M AADAC ACLY ACOT4 ACSL1 AHCY ARPC1B BBOX1 BHMT2 CAV2 CREM CXCL1 CYP2A2 CYP2E1 CYP3A18 DDC DDX39A EHHADH ELOVL5 ETHE1 FAHD1 FKBP11 G6PC GDA GLS2 GNMT GSS GSTM7 LAMC2 LBP LCN2 LGALS3 LOC360228 LTB MVP OAT OSBPL11 PCSK9 PION PLA1A PRODH PSMB10 RGD1307603 RGD1308059 RGD1310552 RGD1564865 SCD1 SDS SELENBP1 SEMA4A SERPINA10 SERPINB1A SLC4A4 SQLE SREBF1 STAC3 TIMP1 TMEM140 TMEM176B TNFAIP2 TTC36 TUBB6 UPP1 XPNPEP2 

Cluster 6 
sulindac, diclofenac, naproxen, indomethacin, colchicine 
A2M AADAC ACLY ACOT4 ACSL1 ARPC1B BBOX1 BHMT2 CAV2 CREM CXCL1 CYP2A2 CYP2E1 CYP3A18 DDC EHHADH ELOVL5 ETHE1 G6PC GDA GLS2 GSS GSTM7 LAMC2 LBP LCN2 LGALS3 LOC360228 LTB MVP OSBPL11 PCSK9 PION PLA1A PRODH RGD1307603 RGD1308059 RGD1310552 RGD1564865 SCD1 SELENBP1 SEMA4A SERPINA10 SERPINB1A SLC4A4 SQLE SREBF1 STAC3 TIMP1 TMEM140 TMEM176B TNFAIP2 TTC36 TUBB6 UPP1 XPNPEP2 

Cluster 7 
ticlopidine, colchicine, methapyrilene, acetamidofluorene 
A2M AKR7A3 OAF PKLR SCD1 SLC3A2 

Cluster 8 
diclofenac, naproxen, indomethacin, ethionine 
A2M ALDH1A1 BHMT2 CAV2 CMBL CPT2 FZD8 HADH INMT LACTB2 NADKD1 NDRG2 PION PLSCR1 PPP1R3B QDPR RGD1307603 RNASE4 SERPINA10 SERPINB9 STAC3 STBD1 

Cluster 9 
ticlopidine, sulindac, nifedipine, colchicine 
A2M ABCC3 CAR3 ETHE1 FADS2 GADD45B GPX2 PHGDH PKLR POLR3G SCD1 SDS SNX10 SREBF1 STAC3 THRSP XPNPEP2 

Cluster 10 
sulindac, nifedipine, colchicine, naphthyl isothiocyanate 
A2M CAR3 ELOVL5 GPX2 PHGDH PLA1A RGD1307603 SCD1 SERPINA6 SREBF1 STAC3 THRSP XPNPEP2 
