# Supplementary material for: Identification of in vitro and in vivo disconnects using transcriptomic data
Source: BMC Genomics. 2015 Aug 18;16(1):615. doi: 10.1186/s12864-015-1726-7 (PMC4539666; doi:10.1186/s12864-015-1726-7)
Supplement: Additional file 6 — Integrated results - sulindac. List of disconnected genes for sulindac organized in three groups (see Discussion). [file 12864_2015_1726_MOESM6_ESM.txt]

Group 1 
A2M AADAC AASS ABAT ABCB4 ABCC3 ABCE1 ABLIM3 ABTB2 ACLY ACOT2 ACOT4 ACOX2 ACPL2 ACSL1 ADCK3 ADH4 ADHFE1 ADIPOR2 AFM AGRN AHCY AK3 AKR1C1 AKR1E2 AKR7A2 ALCAM AMY1A ANXA3 APON AQP8 ARHGAP12 ARL6IP1 ARPC1B ASGR2 ASNS ATF3 ATP6V1D ATXN10 AVPR1A BAAT BASP1 BBOX1 BCKDHB BCL10 BCL2A1D BCL3 BDH1 BET1 BHLHA15 BHMT2 BTG2 C1S C4B C4BPB C5 CALD1 CAR3 CAR5A CAR8 CAV1 CAV2 CBFB CCDC117 CCDC125 CCL2 CCNC CCND1 CCNJ CCNYL1 CCT8 CD276 CDK17 CDK2AP2 CDR2 CEBPA CELF1 CEP152 CFH CGNL1 CHMP4B CLDN2 CLIC1 CLIC4 CLK1 CLPX COL18A1 COL4A5 COQ10A CPEB2 CPNE3 CREM CSAD CTH CTSC CXCL1 CXCL12 CXCL16 CYB561 CYB5R3 CYB5R4 CYP1A1 CYP1A2 CYP2A1 CYP2C11 CYP2D3 CYP2E1 CYP3A18 CYP3A23/3A1 CYP4A1 CYP4F4 CYP8B1 DAP DCN DDC DDIT3 DDX39A DDX46 DEPDC7 DHODH DHRS3 DMGDH DMXL2-PS1 DUSP1 DUSP5 DUSP6 DYNC1LI2 ECT2 EDEM2 EFHD2 EFNA1 EHHADH EID2 EIF1AX EMILIN1 ENPP2 EPHX1 EPPK1-PS1 ERP29 ETHE1 ETNK2 ETS1 F5 FABP1 FADS2 FAHD1 FAM111A FAM134B FAM76B FAM89A FBXO34 FCHSD2 FDX1 FILIP1L FKBP11 FKBP4 FLCN FLNB FLOT2 FMO1 FN1 FNTB FOXA3 FTCD FUNDC1 FZD4 FZD8 G6PC G6PD GADD45B GALM GALNT11 GAMT GAS2 GCNT2 GDA GEM GHR GLCCI1 GLRX GMFB GMFG GNAI1 GNMT GNPNAT1 GPC4 GPX2 GSS GSTM4 GSTM7 GYS2 HAGH HAO1 HCFC1 HEBP2 HES1 HES6 HIPK3 HIST1H2BH HIST1H3F HIST1H4B HMGCS1 HNRNPK HSD17B13 HSD17B2 HSF2 ICAM1 ICK ID1 ID4 IDH2 IER3 IFITM1 IFITM3 IFNAR1 IGFALS IL1A IL1B IL1R1 ILK INHBB IRAK3 IWS1 KCNJ8 KCTD6 KCTD9 KDELC1 KHK KIF1B KLHL21 KLHL7 KYNU LAMC2 LBP LCN2 LCP1 LENG4 LGALS3 LGR4 LILRB4 LIMS2 LIN7C LOC100360205 LOC100360270 LOC100360606 LOC100360936 LOC100361306 LOC100361733 LOC100363197 LOC304000 LOC360228 LOC680039 LOC680097 LOC688637 LOC689959 LSR LSS LTB MAB21L3 MAFB MAFF MAFK MAL2 MAPK14 MBNL3 MGLL MGST2 MKNK2 MMP14 MOB4 MPEG1 MSMO1 MSN MTA3 MVP MYO18A NAA38 NAGS NDRG2 NET1 NEURL3 NFIX NFKB1 NFKB2 NFKBIZ NINJ1 NME1 NMNAT3 NOSTRIN NR1I3 OAT OBFC2A OCLN OSBPL11 OSGIN2 OTC PAOX PAPD4 PAWR PAXIP1 PCDH18 PCK1 PCNA PCSK9 PCYT1A PDE3B PDGFRA PDK2 PDK4 PDLIM1 PDRG1 PFKP PHGDH PI4KA PION PKLR PLA1A PLAC8 PLBD2 PLEC PLEKHB1 PLK2 PLSCR1 POLR3G PON3 PPAP2C PPAPDC1B PPDPF PPIF PPP1R15A PPP1R3B PPP2CB PRODH2 PSAT1 PSMB10 PSPC1 PTPN21 PTPRF PVRL2 PXMP2 RAB11A RAB30 RABGEF1 RASSF1 RBM15B RBM3 RDH10 RDH7 RFXAP RGD1302996 RGD1305347 RGD1307603 RGD1308059 RGD1308874 RGD1309779 RGD1310552 RGD1310686 RGD1310769 RGD1311558 RGD1311910 RGD1562747 RGD1563508 RGD1563941 RGD1564865 RGN RGS4 RLIM RND1 RNF103 RNF138 RNF19A RRAS RYBP S1PR1 S1PR2 SAMD8 SBNO2 SDS SEC16B SELENBP1 SELS SEMA4A SERINC5 SERPINA10 SERPINA6 SERPINA7 SERPINB1A SERPIND1 SESN1 SHPK SIRPA SLC10A1 SLC16A7 SLC19A2 SLC20A1 SLC22A8 SLC25A25 SLC25A33 SLC27A2 SLC2A2 SLC37A4 SLC39A14 SLC43A1 SLC44A1 SLC4A4 SLC6A12 SLC7A11 SLC7A7 SLC9A3R1 SLCO1B3 SLPI SMARCA5 SNX10 SNX11 SNX15 SOD2 SPINT2 SQLE SREBF1 SRFBP1 SRM SRPR SRXN1 ST3GAL4 STAC3 STAT3 STEAP4 STK17B SULF2 SULT1C3 SULT1E1 SWI5 TAGLN TAGLN2 TARS TBC1D8 TCEAL8 TCEB3 TCP11L2 TEC TES TEX2 TGM1 THRSP TIFA TIMP1 TINF2 TIPARP TMBIM1 TMED3 TMEM126A TMEM140 TMEM176B TMEM97 TNFAIP2 TNFRSF21 TOLLIP TPP2 TSC22D3 TSPAN4 TSPAN7 TTC36 TWF1 TYSND1 UAP1 UOX UPP1 UST5R VASP VKORC1L1 VPS37A WDR1 WFDC2 YME1L1 YPEL5 ZFAND2A ZFP422 ZFP868 

Group 2 
ABCA8 ACOT9 ACTN1 AKR7A3 ANGPTL4 ANXA7 ARHGEF2 AZIN1 BAG3 BAIAP2L1 BCMO1 BLOC1S1 BNIP3L BRD2 BTBD1 C1QC C8A CADPS2 CASP3 CCDC101 CCDC126 CCL7 CD44 CDC37L1 CDH17 CDKN1A CES1C CES2C CH25H CHAC1 CIDEA CIDEC CLIC2 CLN8 CMTM3 COQ10B CRKL CRY1 CRYAB CSRNP1 CTGF CXCL2 DCLRE1A DDHD1 DHRS7 DHX9 DIXDC1 DNAJB1 DPYSL2 DSG2 DTX3L EBPL EIF4E3 F11R FABP7 FADS3 FAM107B FAM195B FAM25A FAR1 FCGR2B FCGR3A FGF1 FLNA FOSL1 GABPA GADD45GIP1 GBP2 GDF15 GEMIN8 GGCX GM2A GNA14 GPBP1 GPM6A GPNMB GSTA5 GSTM3 GSTP1 GYPC H1F0 H2AFX HAVCR1 HEXIM1 HFE2 HSPA1B HSPB1 HSPH1 HTRA1 ID3 IFI30 IGF2R IL33 IL6R IMPAD1 IP6K2 ITM2C ITPKC KLF15 KLF9 KLHL24 LACTB LECT2 LGALS3BP LOC100359743 LOC100361684 LOC100362733 LOC306766 LOC500420 LOC685045 LYVE1 MAFG MAP2K3 MAP3K1 MARCKSL1 MDM4 MED4 MFF MFGE8 MFSD2A MGP MMACHC MMP12 MMP3 MPP5 MS4A6B MTCH2 MYADM MYO1C NEDD1 NEDD4 NFIL3 NR1D1 NUDT19 PAIP1 PARP9 PDE4B PDP2 PDXP PIM3 PLA2G16 POLD4 POLG2 PPTC7 PRKAA1 PRTFDC1 PTEN RAB32 RASAL2 RBP1 RCAN2 RELN RGD1303142 RGD1309350 RGD1309748 RGD1359349 RGD1359529 RGD1563547 RHOC RHPN2 RNPC3 RT1-DA RT1-T24-3 RTP4 S100A6 SEPHS2 SEPW1 SERPINB9 SERPINE1 SGPP1 SH3BGRL SH3D19 SHMT1 SLC16A10 SLC25A24 SLC27A5 SLC40A1 SLC5A3 SLC7A2 SMARCE1 SORBS2 STARD13 STK10 TAT TERF2IP TLE1 TM4SF4 TMCC1 TMEM55A TP53INP1 TRAF6 TRAPPC6B TSKU TSPO UBAP1 UBE2C UBE2O UBN1 USP38 VEGFA WBP5 XPO1 ZFP354A ZFP36 ZFP597 

Group 3 
AKR1C3 CYP17A1 CYP2A2 CYP7A1 DSC2 EGF ELOVL5 FAM210B FAM82A1 GCLM GLS2 IGF2BP3 JUNB LACTB2 NNMT PKP2 PPFIBP2 PRODH RDX RGD1309534 SCD1 SCLY SEC11C SEMA4G SLC13A5 SLC30A7 TMEM30B TMEM62 TUBB6 XPNPEP2 
