# Supplementary material for: Identification of in vitro and in vivo disconnects using transcriptomic data
Source: BMC Genomics. 2015 Aug 18;16(1):615. doi: 10.1186/s12864-015-1726-7 (PMC4539666; doi:10.1186/s12864-015-1726-7)
Supplement: Additional file 7 — Integrated results - all. List of disconnected genes for all compounds organized in three groups (see Discussion). [file 12864_2015_1726_MOESM7_ESM.txt]

aspirin 
Group 1 
ACAA1A ACOT1 ACOT12 ACOT2 ACOT3 ACOT4 ACSL3 ACSS2 AIG1 ALDH1A1 ARG1 C4BPB C5 CPT1A CPT2 CRAT CSRP1 CYP4A1 CYP4A3 CYP4F4 DAK DDC ECH1 ECI1 EHHADH EPHX2 FABP7 FADS1 FAM134B GCK GDA GSS HACL1 HAMP HES6 HSDL2 HSPB1 IDI1 LOC100361568 MGAT4B NPAS2 NUDT7 PAH PEX11A PKLR PMVK PNPLA2 PPP1R3B RAB30 RBM3 RCAN1 RGD1309362 RGD1309534 RIN2 SCD1 SDS SFPQ SLC22A5 SLC6A6 SRXN1 TAT TFRC TMEM30B TXNRD1 UGDH VNN1 

Group 2 
ADORA2B AKR1B8 AKR1C12 AKR7A3 ATF3 CD68 CXCL1 CXCL11 DCLRE1A GADD45G GCLC GCLM GSTA5 LOC100361444 MSMO1 NQO1 PIR PLIN2 SDCBP2 SELENBP1 SLC7A11 SULT1A1 SULT1B1 UGT2B15 UST4R 

Group 3 
ABCB4 ABCD3 ACLY ACSM3 ACSM5 CAR3 CCNB1 CDC20 CDK1 CROT CYP2C11 CYP2J4 CYP3A9 CYP51 CYP7A1 CYP8B1 DHCR7 ELOVL5 F5 FADS2 FAM195A FDFT1 GOT1 GUCY1B2 HSPA1B IGFBP1 LBP MFSD2A MKNK2 NBN NR1I3 PLA2G12A POR PPM1K PYGL R3HDM2 RAPGEF4 RGD1562323 RGD1564257 SCLY SLC16A10 SLC38A2 SLC4A4 SREBF1 STAC3 THRSP UBE2C 


metformin 
Group 1 
DECR1 RCAN1 

Group 2 
AASS ACSM2A ADORA2B AGRN AKR7A3 ALDH1A1 ALDOB ANGPTL4 ARG1 ATF3 BAAT BNIP3L C4BPB C5 CA2 CASP7 CXCL1 CXCL10 CXCL11 CXCL2 CYP1A1 CYP2C11 DDIT3 DENND5A DHRS3 DNAJC12 DNASE2B ECH1 ECI1 ECT2 EFNA1 F10 F5 FABP7 FAM89A FGF21 FOXA2 GADD45A GCLC GDF15 GLDC GSTA5 GSTM3 GSTT3 HAO1 HIF1A HMGCR HMGCS1 HMGCS2 IGFBP1 IRF1 KLF4 LMCD1 LOC100362733 LOC500300 LTB MCM6 MGAT1 MGAT4B MRO NAGS NEURL3 NFKBIA NQO1 NR0B2 OSGIN1 PAH PBLD PDGFA PKDCC PRSS23 PVR RGD1562323 RHOB RSAD2 RTP4 SCD1 SDCBP2 SELENBP1 SERPINA7 SERPINE1 SLC20A1 SLC20A2 SLC40A1 SLC4A4 SLC6A8 SMOX SRD5A1 SREBF1 STAC3 SULT1A1 SULT1B1 TM4SF4 TRAK2 TSKU UST4R VNN1 ZFAND2A ZFP354A 

Group 3 
CYP7A1 ETHE1 


chloramphenicol 
Group 1 
AIG1 CYP4A1 CYP4A3 DECR1 ECI1 GCK GSTM3 MID1IP1 MUG1 PKLR THRSP VNN1 

Group 2 
AVPR1A CYP1A1 HSD17B2 

Group 3 
ACLY ACOT2 ACOT4 ACSL5 AKR1C1 AKR7A3 ALDH1A1 CROT CYP3A23/3A1 ECH1 EHHADH HSDL2 LOC100361444 NR0B2 SCD1 


hydroxyzine 
Group 1 
ALDH1A1 ALDOB CASP7 CES2C CYP3A23/3A1 CYP4F1 EPHX1 INMT PIR SERPIND1 UGT2B1 

Group 2 
ABCA8 ABCB1A ACAT1 ADORA2B AFM AGMO AGRN AGXT2 AKR1C14 AKR7A3 ALCAM ALDH1A7 ANPEP AP1AR APCS APOA2 APOB APOC2 APON AQP8 ARG1 ARHGAP11A ARHGAP24 ATP6V0B ATP6V1C1 AURKB AVPR1A BAAT BCMO1 BDH1 BDH2 BHMT2 BUB1 C1QA C1QB C1QC C6 CAR3 CASP4 CCNB1 CCND1 CCNE2 CD53 CD68 CD74 CDC20 CDK1 CDO1 CES1D CH25H CKAP2 CLEC4F CLIC2 CNPPD1 COL4A1 COMMD6 CPEB2 CRP CSF1R CTSS CXCL11 CXCL9 CYP1A2 CYP2C11 CYP2C22 CYP2F4 CYP3A2 CYP4A3 CYP4F4 DDIT4 DECR1 DENND5A DGAT2 DHRS3 DHRS7 DNASE2B DPP7 DSC2 EAF1 ECI1 ECT2 EIF4E3 ENTPD5 F11R F2R F5 FABP2 FABP4 FABP7 FAM111A FAM25A FAM89A FBP1 FCER1G FCGR2B FCGR3A FGB FGF1 FGF21 FILIP1L FLCN FMO3 G0S2 GAMT GAS2 GCAT GCLC GDA GJA1 GJB1 GJB2 GLRX GLUD1 GNA14 GPD1 GPNMB GRN GSTA5 GSTK1 GSTM1 GSTM2 GSTM3 GSTT3 HAO1 HAO2 HMMR HSPA1B ID1 ID2 ID3 IDH2 IFIT1 IFITM1 IFITM2 IGFBP3 IGFBP4 IGFBP7 IL1B IL33 ISG15 ISG20 JAK2 KIF20A KIF20B KLF4 KLKB1 LACTB LCAT LGALS2 LGMN LIMS2 LOC100359743 LOC100360205 LOC686032 LTB LY6E MAFF MAL2 MAOB MBL1 MBL2 MBOAT1 MCM6 METTL7B MGMT MMP12 MPEG1 MS4A11 MS4A6B MTTP MX2 NAGS NQO1 NR0B2 NT5E NUF2 NUPR1 NUSAP1 OAS1A OBFC2A OSBP OTC P2RY2 PAH PBK PECR PLEK2 PLK1 PNPLA7 PPP1R15A PRC1 PTRH1 PTTG1 QPRT RAB30 RAD51 RAPGEF4 RARRES1 RCAN1 RDH2 RETSAT RGD1305679 RGD1309350 RGD1309437 RGD1564614 RGS4 RHOB RIOK3 RRAGD RSAD2 RT1-A2 RT1-DA RUP2 SAT2 SCD1 SDCBP2 SEC16B SELENBP1 SEPP1 SERPINA10 SERPINA6 SERPINA7 SERPINB6 SERPINB9 SERPINE1 SERPINF2 SLC10A1 SLC17A5 SLC22A8 SLC25A25 SLC25A4 SLC4A4 SLFN3 SPC25 SPINK1 SQRDL SRD5A1 ST3GAL6 STAC3 STARD10 STBD1 STEAP4 STK10 SULT1A1 SULT1B1 TACC3 TAGLN TCP11L2 TDO2 TM4SF4 TMEM140 TMEM176A TMEM176B TOLLIP TSPAN7 TTR TYROBP UBE2C UGT2B15 VIM VNN1 WSB1 XDH YAE1D1 ZFAND2A 

Group 3 
POR 


caffeine 
Group 1 
BCL2A1D BUB1 CRYAB HERPUD1 PDE4B RPRM SLC20A2 SLFN3 TAGLN TSPAN3 USP18 

Group 2 
AASS ADORA2B AGTR1A ALDH4A1 ALDOB ANXA1 APOA5 ASL ASMTL AVPR1A BAAT BCL6 BDH2 BTG2 C1QA C1QB C1QC C6 CAPG CCL3 CCL7 CCRN4L CD74 CDH17 CDO1 CES2C CH25H CHDH CHMP4C CMTM3 CNTF COL4A5 CPT1A CRCP CTH CXCL10 CXCL9 CYP1A1 CYP2A2 CYP3A18 CYP3A23/3A1 CYP4A3 CYP8B1 DBP DCLRE1A DDX50 DSC2 DUSP6 EIF4E3 FABP4 FABP7 FADS1 FAM25A FAR1 FCER1G FDX1 FLOT1 FOSL1 FRMD6 G0S2 G6PC GABARAPL1 GADD45B GADD45G GALK1 HAO2 HMGCS2 HNRPDL HSD17B13 HSD3B5 HSPA1B HSPB1 ID1 ID3 IDH2 IFI44 IGFBP1 IGFBP2 IGFBP3 IRS2 ITM2C LCP1 LOC100359743 LOC100360936 LOC100361444 LOC361985 LOXL2 LRAT MAOB MAT1A MCCC2 MCM2 MCM6 MGMT MGP MMP12 MTRF1L MUL1 MYC NPY NR0B2 NUPR1 ORAOV1 P2RY2 PBLD PCDH18 PCK1 PDGFA PDK1 PDK4 PDRG1 PFKP PHYH PRIC285 PRMT6 PSPC1 PVRL2 PXMP2 PYCR1 QPRT RASSF1 RBM3 RCN1 RGS4 RHPN2 RSAD2 RT1-DA RT1-S3 RT1-T24-3 SAA4 SERPINA7 SGK1 SLC17A2 SLC22A5 SLC25A24 SLC29A1 SLC4A11 SLC5A3 SLC7A11 SLC7A2 SMOX SNRNP48 SNRPA SRD5A1 SRXN1 STARD10 STK19 SULT1A1 TAF1D TAT TDO2 THRSP TMEM140 TMEM141 TNFRSF21 TSPAN7 TSX TXNL4B TYROBP UGT2B1 ZCCHC6 ZFAND2A ZFP36 

Group 3 
 


theophylline 
Group 1 
ACSS2 AURKB CES1D CYP1A1 CYP2D2 CYP3A9 DUSP6 ECI3 HAO1 HDHD3 IDH2 IDI1 KIF20A MCCC2 MSMO1 NUSAP1 PCSK9 PKLR QPRT SCD1 SERPINA6 SGK1 SLC25A25 TMCC3 TRAF4AF1 TRIM59 UBE2C 

Group 2 
AASS ACTN1 ACYP2 AHNAK AKR1C3 AKR7A3 ALDH4A1 AMACR AMDHD2 ANGPTL4 ANXA1 APOA5 AQP8 ARHGAP11A ARHGEF2 AVPR1A BDH2 BLOC1S1 BTG2 BUB1 BUB1B C4BPB C6 CA2 CASP4 CAV1 CCNB1 CCNE2 CD14 CDC20 CDH17 CDK1 CDKN3 CDT1 CHDH CHEK1 CHMP4C CMTM3 CMTM8 CNTF COL4A5 COQ10B CPS1 CREM CRYAB CXCL10 CXCL11 CXCL13 CXCL2 CXCL9 CYP2A2 CYP2C22 CYP2D3 CYP2E1 CYP3A18 CYP3A2 CYP4A3 DAO DCLRE1A DNAJB9 DSCC1 DUSP1 ECH1 ECT2 EIF1 EIF4E3 ELOVL2 EMP1 EMP3 ENPP4 EPPK1-PS1 ESPL1 ETS2 EZR FABP1 FABP2 FABP4 FADS1 FAM176A FAM195B FAM25A G0S2 G6PC GADD45B GADD45G GALK1 GCFC1 GCLM GPNMB GPX2 GSTA5 GYS2 HAL HAMP HAO2 HAVCR1 HELLS HEXIM1 HIST1H2BH HMGCR HMGCS2 HMMR HNRPDL HPN HSD3B7 HSPA1B ID3 IER2 IFIT3 IGFBP3 IRS2 KIF20B KIFC1 LCP1 LGALS1 LOC100359743 LOC100360936 LOC100361444 LOC100361733 LOC100362034 LOC100363197 LOC361985 LOC500300 LOXL2 LRAT MAB21L3 MAOB MARCKSL1 MAT1A MCM2 MCM3 MCM4 MCM6 MELK MMP12 MTMR10 MYC NAPRT1 NFKBIA NFKBIZ NID2 NNT NPY NR0B2 NUF2 NUPR1 OAS1A ORAOV1 PBLD PCK1 PDE4B PDRG1 PFKP PHYH PLA2G16 PLK1 PLK4 PLN PMM1 POLR3G PPP1R15A PRC1 PRELID2 PSPC1 PTTG1 PYCR1 RABGGTB RACGAP1 RAD51 RASSF1 RBM3 RBMX RDH14 RGD1304982 RGD1359349 RGD1562323 RGD1563547 RIPK3 RSAD2 RT1-DA RXRG SCRN1 SDCBP2 SEPT9 SERPINH1 SHMT1 SIGLEC5 SKA1 SLC17A2 SLC20A2 SLC25A24 SLC25A4 SLC38A2 SLC4A11 SLC5A3 SLFN3 SMOX SNRNP48 SNX10 SNX11 SPINK1 STK19 SULT1A1 SULT1B1 SULT1C3 TACC3 TAF1D TAGLN TAT THRSP TMEM140 TSC22D3 TSPAN13 TSPAN7 TUBA4A TXNL4B UGT2B1 UOX USP18 VNN1 YPEL5 ZFAND2A ZFP354A ZFP36 

Group 3 
SQLE 


chlorpheniramine 
Group 1 
AGTR1A PELO 

Group 2 
ABCA8A ACLY ACOT4 AGMO AGRN AGXT2 AIF1 AKR1C14 AKR7A3 ALDH1A1 ALDH1A7 ALDOB APOC2 ARG1 ARHGAP24 AVPR1A BAAT BHLHE40 BHMT2 C1QA C1QB C1QC C4BPB C5 CBS CCL3 CCND1 CD68 CLEC4F CLIC2 COMMD6 CXCL11 CYP1A1 CYP2C22 CYP2F4 CYP4F4 CYP51 DAO DAPK2 DECR1 DHRS3 DHRS7 DNASE2B ECI1 ENTPD5 EPHX1 ESM1 F5 FABP7 FAM25A FBP1 FMO1 FMO3 G0S2 GAS2 GBP2 GCLM GCNT2 GJB1 GLRX GPX2 GSTA5 GSTM1 GSTM2 GSTM3 GSTT3 HAO1 HELLS HFE2 HMGCS2 IDI1 IGTP ISG15 ISG20 KLF4 KLKB1 LCAT LOC100361568 LOC100362733 LOC686032 LTB LYVE1 MBL2 MMP3 MS4A11 MS4A6B MSMO1 MTTP MX2 NET1 NQO1 P2RY2 PAH PECR PIR PPP1R15A PTGR1 PTRH1 QPRT RAB38 RAPGEF4 RARRES1 RCAN1 RGD1305679 RGD1309350 RGD1562323 RRAGD RSAD2 RT1-DA RTP4 SCD1 SDCBP2 SEC16B SELENBP1 SERPINA7 SERPINB9 SGK1 SLC4A4 SQLE SRD5A1 ST3GAL6 STAC3 STEAP4 SULT1A1 SULT1B1 TIPARP TM4SF4 TM7SF2 TSPAN7 UGT2B15 UST4R XDH ZFAND2A 

Group 3 
ACSM5 SLC6A6 


vitamin A 
Group 1 
CYP26A1 

Group 2 
AOX1 

Group 3 
CYP8B1 IFI27L2B SGK1 


papaverine 
Group 1 
 

Group 2 
ABCA8 ABCC4 ACADSB ACO1 ACOT2 ADAMTS9 AFM AGA AGTR1A AKR1B1 AKR1B8 AKR1C12 AKR1C14 AKR7A3 ALDH1A1 ALDH3A2 ALDH6A1 ALG5 AMD1 ANGPTL4 ANKRD37 ANXA3 APOC4 AQP9 ARHGAP11A ARSB ASPG ASPM ATF3 ATP11A ATP5A1 ATXN10 AURKB AVPR1A AZGP1 BAAT BCL2A1D BHLHE40 BHMT2 BMP2 BTG2 BUB1 C1QA C4BPB C5 CACYBP CADPS2 CAPG CASP3 CAV1 CCL3 CCNB1 CCND1 CCNE2 CCNG2 CCNL1 CD163 CD276 CD48 CD53 CD68 CD74 CDC20 CDK1 CDKN1A CDR2 CEACAM1 CENPF CES2C CFD CH25H CHD1L CIDEA CKAP2 CLEC7A CLK1 CNOT7 COL4A1 COL4A2 COL4A5 COL5A2 CPNE3 CPS1 CPT2 CRELD2 CREM CRYAB CSRNP1 CTH CTSS CXADR CXCL1 CXCL13 CXCL2 CXCL5 CXCR7 CYB5A CYP2C11 CYP2D2 CYP2D3 CYP2E1 CYP3A18 CYP3A23/3A1 CYP3A9 CYP4A1 DAB2 DAO DDB1 DECR1 DHRS3 DMXL2-PS1 DPP4 DPT DUSP1 DUSP5 ECH1 ECHDC2 ECI1 ECI2 ECI3 ECM1 ECT2 EDNRB EMB ENTPD5 EPHX1 EPPK1-PS1 ERMP1 F5 FABP1 FABP2 FABP4 FADS1 FADS2 FAM129B FAM25A FCER1G FCGR3A FCN1 FECH FGF1 FGF21 FH FLOT1 FMO1 FOXA2 FUCA2 FXYD2 GADD45B GADD45G GBE1 GCGR GCH1 GCLC GCLM GDF15 GGCX GIOT1 GLDC GLUD1 GNAI1 GNMT GPM6A GPNMB GSR GSTM3 GULO GUSB GYS2 HAMP HAO1 HEBP2 HEXB HIF1A HIST1H2BH HMGCR HMGN3 HMMR HNRPDL HSD17B4 HYOU1 ID1 ID3 IDH2 IDI1 IFIT3 IFITM1 IFITM2 IFNAR1 IGF2R IGFBP7 IGSF6 IL1R2 IL1RN IL7R INSIG2 JUN JUND KHK KIF20A KIF20B KLF6 LAMC2 LANCL1 LMAN1 LMCD1 LOC100361444 LOC100361733 LOC100361841 LOC304000 LOC680097 LRAT LYVE1 MAD2L1 MAL2 MAN1A1 MAN2A1 MAOB MBL2 MBOAT1 MCCC2 MCM4 MCM6 MDM2 MET MGP MMP12 MMP2 MMP3 MPPE1 MRC1 MS4A6B MSH2 MTA3 MTTP MYOF NADKD1 NAMPT NDRG2 NEDD4 NFIL3 NFKBIA NFKBIZ NIPSNAP3B NLN NNT NRG1 NUF2 NUPR1 NUSAP1 OCLN OGFRL1 OTC PAH PANK1 PAPSS2 PARP1 PBK PCK1 PCTP PDE4B PDK1 PDK4 PDRG1 PEX7 PF4 PGM1 PHLDA1 PKLR PLA2G16 PLA2G4A PLD3 PLEK2 POLR3G PON2 PPP1R15A PPP2CB PRC1 PRKCZ PRODH2 PTGES PTPN21 PVRL2 PXMP2 PYCARD PYCR1 RAD51 RASAL2 RASSF6 RBBP7 RDH7 RGD1303142 RGD1306962 RGD1307603 RGD1307929 RGD1308059 RGD1310861 RGD1359349 RGD1565002 RGD1565033 RGD1565496 RGS2 RGS4 RHOBTB1 RHOQ RLIM RNF128 RSAD2 RT1-CE5 RTP3 SCD1 SEL1L SELENBP1 SEMA6D SERPINA11 SERPINA6 SERPINA7 SERPINB9 SERPINE2 SERPINH1 SGK1 SGPL1 SH3D19 SHMT1 SLC16A7 SLC20A1 SLC25A25 SLC27A2 SLC27A5 SLC2A2 SLC40A1 SLC7A11 SLFN3 SMC2 SPC25 SPINK1 SRD5A1 SRGN ST3GAL6 STARD13 SULF2 SULT1C3 TACC3 TAGLN THBD TIPARP TM2D2 TM7SF2 TMBIM1 TMED3 TMEM140 TMEM176B TMEM184C TMEM19 TMEM43 TMEM50B TP53INP1 TRAK2 TRIM25 TRIM59 TSKU TSPAN13 TSPO TST TSX TTC39A TUBA4A TUSC3 TXNIP TYROBP UBD UBE2C UGP2 USP18 UST4R VCAN VIM VNN1 WRB ZFAND2A ZFP36 ZFP422 ZFP46 

Group 3 
 


sulfasalazine 
Group 1 
ADH4 AKR7A3 ALDH1A1 CREB3L3 CYP4A3 ECI1 GSTA5 HSDL2 PIR PKLR SCD1 SREBF1 UGT2B1 

Group 2 
ACAA1A ACAA2 ANGPTL4 CCRN4L CPT1B EHHADH FAM25A GK HADH HMGCS2 LOC100361568 MID1IP1 MTTP PANK1 PDK4 PLIN2 RCAN1 RGD1305679 SMOX 

Group 3 
ACLY DAK SDS SEPHS2 SULT2AL1 THRSP 


acarbose 
Group 1 
 

Group 2 
IL1B MMP12 RT1-DA 

Group 3 
 


ticlopidine 
Group 1 
ABCC3 ALDH1A7 CES2C CITED2 CSAD HAO2 OSGIN1 PHGDH SLC6A6 SREBF1 TSKU UGT2B1 

Group 2 
 

Group 3 
A2M ABCB1A ABCC4 ADCK3 AKR1B8 AKR1C1 AKR7A3 ALDH1A1 ANP32A APEX1 ASNS AVPR1A BTG1 BUB1 C6 CAR3 CCND1 CCNE2 CDCA7 CDT1 CENPK CHORDC1 CREG1 CRYL1 CTPS CXCL1 CYP7A1 CYP8B1 DSCC1 EBNA1BP2 ECT2 EPHX2 ETHE1 FADS2 FAM195A FAM89A FGF21 FMO1 GADD45A GADD45B GCLC GCLM GNL3 GPX2 GSR GSTA5 HAMP HMGCR HMOX1 HSD3B5 HSPB8 HSPH1 HTATIP2 LINGO4 LOC100360406 LOC100363484 MAFF MCM2 MCM3 MCM4 MCM6 MCM7 MDM2 MYC NDUFAF4 NOP56 NOP58 NPAS2 NQO1 NUP153 OAF OAT PBK PCNA PIR PKLR POLR3G POR PRIM1 PRKCDBP PSAT1 PTPN21 RAD51 RFC4 RGD1305222 RGN RPA2 RPRM S1PR1 SCD1 SDS SERPINA7 SLBP SLC35E3 SLC3A2 SMC2 SNX10 SPC25 SRXN1 STAC3 THRSP TM2D3 TMEM55A TRIB3 TXNRD1 UBD UGDH UGT2B7 USP14 XPNPEP2 ZFAND2A ZFP367 


amiodarone 
Group 1 
 

Group 2 
 

Group 3 
ACOT4 CAR3 CCNB1 CDC20 CDK1 CYP4A1 ECH1 ECI1 GOT1 HAMP SDS SLC22A5 STAC3 THRSP UBE2C VNN1 


benziodarone 
Group 1 
ACOT1 ACOT2 ACOT4 AIG1 AKR7A3 ALDH1A1 ALDH1A7 ANGPTL4 ARHGAP11A BUB1 CDK1 CRAT CREB3L3 CYP4A1 CYP4A3 DGAT2 ECH1 ECI1 ECT2 EHHADH FABP7 GSTA5 HAO1 HMGCS2 KIF20B MCM4 MCM6 OAT PBK PDK4 PIR PKLR RAD51 SMC2 SPC25 STAC3 THRSP TXNRD1 VNN1 

Group 2 
ACSM5 AURKB BAAT CCNB1 CDC20 CKAP2 CXCL11 CYP3A18 HAMP KIF20A LOC100361568 NUSAP1 PAH PRC1 SCD1 SERPINA7 SULT1B1 TACC3 TRAF4AF1 TSKU UBE2C UST4R 

Group 3 
ABHD1 CYP2J4 CYP7A1 DECR2 DHRS7 GOT1 RETSAT SLC37A4 


methyldopa 
Group 1 
CAR3 CSRP1 

Group 2 
GSTT3 ONECUT1 

Group 3 
DHRS7 SCD1 SULT1C3 


nicotinic acid 
Group 1 
 

Group 2 
CYP1A1 FAM25A 

Group 3 
 


moxisylyte 
Group 1 
CCRN4L CLDN2 

Group 2 
AKR1B8 AKR7A3 ALDH1A1 ARHGAP11A BUB1 CCNB1 CDC20 CDK1 CKAP2 CTGF CXCL10 CYP1A1 CYP2E1 DNASE2B ECT2 GSTA5 GSTK1 GSTM3 HAMP HSPA1B HSPB1 IGFBP1 LTB NUF2 NUSAP1 P2RY2 PTTG1 RCAN1 SCD1 SDCBP2 SPC25 SULT1A1 TACC3 UBE2C 

Group 3 
 


labetalol 
Group 1 
 

Group 2 
ADORA2B AKR1B7 AKR1C12 AKR7A3 ARG1 BDH1 CISH CYP1A1 DDIT3 EPHX1 FAM25A GOT1 GSTM2 GSTM3 HAMP HAO2 IFI27L2B IFIT1 LOC500300 MAOB MMP3 P2RY2 PAH PDLIM1 PIR PTGR1 SDCBP2 SELENBP1 SLC22A8 SLC25A25 SQRDL SULT1A1 SULT2AL1 TAGLN TSPAN13 UGT2B15 

Group 3 
 


diltiazem 
Group 1 
AKR7A3 ALDH1A1 CCNE2 CDT1 CES2C EPHX1 GCLC GCLM GDA GPX2 GSR GSTM1 MCM3 MCM4 MCM6 MCM7 MGST2 PCNA PIR RFC2 RFC5 SRXN1 TXNRD1 UGT2B1 

Group 2 
ABCB4 ABCC3 ACLY ACOT4 ACSS2 AGMO AGRN AGTR1A AGXT2 AKR1C14 AKR1C19 ALDOB ANPEP AOX1 ARG1 ARHGAP11A ARHGAP24 ATF3 ATP6V0B AURKA AURKB BAAT BHMT2 BUB1 C1QA C1QB C1QC C5 CBS CCNB1 CCND1 CD59 CD68 CDC20 CDK1 CHEK1 CKAP2 COMMD6 COMT CRYL1 CSRP2 CTNNAL1 CXCL10 CXCL11 CYP2C22 CYP2F4 CYP4F1 CYP4F4 CYP51 DAO DDIT3 DENND5A DGAT2 DHRS3 DNAJC9 DNASE2B DSCC1 ECI1 ECT2 ENPP2 ENTPD5 F5 FABP2 FABP7 FADS1 FADS2 FAM25A FAR1 FAT1 FBP1 FCER1G FCGR2B FCGR3A FDFT1 FGF1 FILIP1L FLCN FTCD G0S2 GAMT GAS2 GCNT2 GJB1 GJB2 GLRX GNA14 GOT1 GPD1 GPM6A GPNMB GSTA5 GSTM2 GSTM3 GSTM4 GSTT3 GTPBP2 HAO1 HAT1 HELLS HERPUD1 HFE2 HHEX HMGCS1 HMGCS2 HNF4A IDH2 IDI1 IL1B IL1R2 IL33 JUN KIF20A KIF20B KIFC1 KLF4 KLKB1 LACTB LOC100359743 LOC100361188 LOC100361568 LOC100361733 LOC100363484 LSS MAD2L1 MAGED1 MAOB MBL1 MBL2 MBOAT1 MELK MFSD2A MGLL MME MMP12 MMP3 MSMO1 MTTP NEDD9 NFE2L2 NQO1 NUF2 NUSAP1 OAT OBFC2A P2RY2 PAH PBK PECR PHGDH PMVK PNPLA7 POLR3G PPP1R15A PRC1 PRIM1 PRKCZ PTGR1 QPRT RAD51 RAPGEF4 REEP6 RFC4 RGD1309350 RGD1562323 RRAGD RSAD2 RT1-DA SARS SC5DL SCD1 SDCBP2 SEC16B SELENBP1 SEPP1 SERPINB9 SIVA1 SKA1 SLC10A1 SLC25A4 SLC4A4 SMC2 SMC4 SPC25 SQLE ST3GAL6 STAC3 SULT1A1 SULT1B1 TACC3 TGM1 TM4SF4 TM7SF2 TMEM55A TSPAN13 TSPAN7 TYMS TYROBP UBE2C UGDH UGT2B15 UST4R VIM VNN1 WSB1 ZFAND2A 

Group 3 
PSAT1 ZFP367 


perhexiline 
Group 1 
 

Group 2 
CYP1A1 SULT1A1 

Group 3 
 


ketoconazole 
Group 1 
AKR7A3 BUB1 CCNB1 CDC20 CDK1 CYP1A2 ECT2 KIF20A NUSAP1 PRC1 SLC25A25 SPC25 UBE2C 

Group 2 
ACLY ALDH1A1 ALDOB ANPEP ARG1 BDH1 BHMT2 C5 CD44 CISH CPS1 CXCL11 CYP1A1 CYP51 DDIT3 DHRS3 DNASE2B ECI1 EPHX1 F5 FAM213A FAM25A FAM89A GCLC GSTA5 GSTM2 GSTM3 GSTT3 HAMP HMGCS1 IDI1 IFIT3 IL33 KLF4 LIMS2 MSMO1 MYC NQO1 P2RY2 PAH PKDCC PTGR1 PTRH1 QPRT RIOK3 RSAD2 SARS SDCBP2 SELENBP1 SGK1 SLC6A6 STAC3 SULT1A1 SULT1B1 TAGLN TM4SF4 TSPAN13 UGT2B15 ZFAND2A 

Group 3 
 


terbinafine 
Group 1 
 

Group 2 
 

Group 3 
A2M ACOT1 ACOT2 ACOT3 ACOT4 ACSM5 AIG1 AKR7A3 ALDH1A1 BUB1 CPT2 CYP4A1 CYP4A3 DUSP1 ECH1 ECI1 ECT2 EHHADH GSTA5 HAMP HSDL2 MCM6 MID1IP1 NUDT7 PEX11A PIR PKLR RAB30 SDS SLC22A5 THRSP VNN1 


erythromycin ethylsuccinate 
Group 1 
 

Group 2 
 

Group 3 
 


danazol 
Group 1 
ADCK3 ADH1 ASPM BUB1 CA2 CAR3 CCNB1 CDC20 CENPW CES2C CHDH CSRP2 CYP8B1 ECT2 FABP2 FADS2 GCLC GSTA5 HES6 HSPA1B IFIT1 KIF20A LOC100359478 PHGDH PHYH PLK4 POLR3G PSAT1 RFC4 SKA1 SQRDL TACC3 TRAF4AF1 TRIM59 TUBB5 XIAP 

Group 2 
A2M COMT FAM25A HAMP HMGCS1 LMCD1 SULT1A1 TAGLN THRSP 

Group 3 
AKR7A3 ARHGAP11A AURKA AURKB C1R C4BPB CCNE2 CCT2 CDH17 CDK1 CDKN3 CENPK CKAP2 CRYL1 CSAD CTPS CYP17A1 CYP3A9 CYP7A1 DDX39A DNAJC9 DSCC1 EHHADH GLS2 GNMT H2AFX HMGN3 HMMR HTATIP2 IMPDH2 KIF20B KIF22 MAD2L1 MCM4 MCM6 MCM7 MELK NUF2 NUSAP1 OAF PBK PCNA PIR PLA2G12A PLEKHB1 PRC1 PRIM1 PTTG1 RAD51 RAN RBP7 RGD1307603 RGD1564865 RPA2 RPRM S100G SERPINA6 SMC2 SPC25 STAC3 TSKU TUBB6 TXNRD1 UBE2C UPB1 ZFP354A ZFP367 


propylthiouracil 
Group 1 
AASS AKR1B8 ALDH1A1 ALDH1L2 ATXN10 BDH1 CD68 CYP2C22 LIMS2 MAOB MCCC2 MCM7 PHGDH POLR2A POLR3G PRKCDBP PYCR1 RGD1563547 SELENBP1 SEMA4A SERPINB9 SERPINF2 SLC19A2 SLC22A8 TM4SF4 ZFAND5 

Group 2 
ACTN1 ADORA2B AGRN AMACR AMN1 ANGPTL4 ANXA6 ARG1 ATF3 AZIN1 BACH1 BAG3 BASP1 BCLAF1 BHMT2 CALD1 CAV1 CBS CDH1 CDK1 CFH CIDEC CLDN2 COL4A5 COQ10B CPS1 CREM CRYAB CSRNP1 CTGF CXCL11 CXCL9 CYP1A1 CYP2E1 CYP3A18 CYP3A2 CYP3A9 DDAH1 DDIT3 DHCR7 DNAJB1 DNAJB9 EAF1 ECH1 EPPK1-PS1 ERAP1 F5 FADS1 FAM25A FLNA FOSL1 FOXA2 GAS2 GDF15 GNA14 GPM6A GRB14 GSTM2 GSTM3 GSTT3 GULO GYS2 HEXIM1 HIST1H2BH HMOX1 HSPA1B HSPB1 ICAM1 IDH2 KCTD6 LAMC2 LOC100361568 LOC100361684 LOC100361733 LOC500420 LSR MAFF MARCKSL1 MAT1A METTL7B MSMO1 MTTP MYH9 NEURL3 NGFRAP1 NIPSNAP1 NNT NQO2 OBFC2A PAH PAWR PDLIM1 PDRG1 PECR PELO PHLDA1 PI4K2B PKIB PLA2G16 PPP1R15A PPP1R3C PVR PXDC1 QPRT RGD1303142 RGD1305679 RGD1308059 RGD1309350 RGD1310587 RHPN2 RTP3 SEC16B SERPINA10 SERTAD1 SLC20A1 SLC25A33 SLC26A1 SLC27A5 SLC41A2 SLC4A4 SLC7A11 SORBS2 STAC3 STEAP4 STK17B SULT1A1 SULT1B1 SVIL TAGLN TCP11L2 TDO2 TGM2 TMBIM1 TNFAIP2 UBE2C UBE2J1 UBE2O UPB1 YPEL5 ZFAND2A 

Group 3 
ABCC3 AKR7A3 BUB1 CA2 CCNE2 DAP ECT2 EPHX1 GSTA5 GSTP1 MCM4 MCM6 MGST2 OAT SMC2 UGT2B7 


methimazole 
Group 1 
ACLY ACSM2A AKR7A3 ALDH1A1 ANGPTL4 APEX1 AQP8 ARHGAP11A C6 CA2 CAR3 CCNB1 CDC20 CKAP2 DDIT3 DSCC1 ECT2 EPHX1 FABP7 GCLM GSTA5 GSTM3 GSTM4 GSTP1 GSTT3 HIST1H2BH HIST1H4B HMGCR HMMR KIF20A KIFC1 LOC100359743 LOC100363484 MCM4 MCM6 MCM7 MFSD2A MGST2 MID1IP1 NQO1 NR0B2 NUSAP1 PHGDH PKLR POLR3G PRC1 PRKCDBP PSAT1 PTGR1 PTTG1 RAD51 RGD1562323 SGK1 SMC2 TACC3 TAGLN TSKU TUBB5 TXNRD1 UGDH UGT2B1 WEE1 ZFP354A 

Group 2 
AURKB BUB1 CDH17 CDK1 CTGF CYP1A1 EPPK1-PS1 FAM25A FAR1 GPX2 HAVCR1 HSD17B2 HSPA1B OASL ONECUT1 PBK SERPINB9 SPC25 

Group 3 
ABCC3 AKR1C1 ATPIF1 CCNE2 DAP G6PC GCLC GSR MST1 OAT PCNA PIR SCD1 SLC25A25 STAC3 UGT2B7 ZFP367 


ciprofloxacin 
Group 1 
 

Group 2 
FAM111A GADD45G IDI1 THRSP 

Group 3 
 


nitrofurantoin 
Group 1 
ABCB4 ACAA2 ACAD11 ACADSB ACSM2A AIG1 ALDH1A1 AZIN1 CHMP4C CYP4F4 CYP8B1 DECR1 ECH1 ECI1 ELOVL6 F5 FADS2 FTCD GCK HES6 HSD17B4 MAOB MID1IP1 PKLR SCD1 SREBF1 SULT1A1 THRSP TMEM176B UBE2C VNN1 ZFAND2A 

Group 2 
AASS ABCA8 ACSM3 ACSM5 AEN AGMO AGRN ANGPTL4 ANXA1 ANXA6 APOB ARG1 ATF3 BAAT BDH1 BHMT2 C4B C5 C8A CA2 CASP12 CAV1 CBS CCL2 CCNYL1 CFH CLDN1 COQ10B CPNE3 CROT DDHD1 DDIT3 DHRS1 DNAJB9 DUSP5 EIF4E3 FAH FAM25A FAM89A FILIP1L FLNB FMO1 FMO3 FOSL1 GAS2 GDF15 GRB14 HADH HMGCS2 KLKB1 KYNU LAMC2 LIMS2 LOC100360205 LOC100360936 LOC100361188 LOC100361444 LOC100361733 LOC100362733 LOC685045 MAFF MARCKSL1 MKI67IP MSMO1 NET1 NEURL3 NGFRAP1 NRG1 OBFC2A PAH PCBD1 PELO PHYH PLA2G16 POPDC2 PVR QPRT RAB33B RCAN1 RGD1303142 RGD1305679 RIOK3 RNASE4 SDCBP2 SELENBP1 SERPINB9 SERPINE1 SGK1 SLC20A1 SLC25A4 SLC4A4 STEAP4 SULT1B1 TAGLN TGM1 TGM2 TM4SF4 TMEM140 TNFAIP2 TRAK2 TSPO UPB1 UST4R WEE1 

Group 3 
ACLY IFIT1 STAC3 


rifampicin 
Group 1 
IDI1 PKLR SCD1 SERPINA7 THRSP 

Group 2 
ACLY BHLHE40 COMT CYP1A1 ECH1 ECI1 FAM111A FAM25A FLOT1 G6PD HAMP IRF7 LOC100360180 MX2 NET1 OAS1A OAT ONECUT1 RGD1562323 RTP4 SLC7A11 SREBF1 UBA5 VNN1 ZFAND2A 

Group 3 
 


isoniazid 
Group 1 
AASS ABCB4 ABTB2 ACO2 ACOT4 ACSL3 ACSS2 AEN AIG1 AIMP2 AKR1C14 AKR7A3 ALDH4A1 ANXA6 ANXA7 APEX1 ARHGAP11A ARL4A ARSB ASL ASNS ATF3 ATF5 ATP1B1 ATP6AP2 ATP6V0D1 ATRN BIRC2 BUB1 C1QBP CA2 CAR3 CASP7 CAT CCDC125 CCNL1 CD14 CD68 CD82 CDH17 CDK2AP2 CDK9 CDO1 CES2C CHAC1 CHKA CLEC4F CMBL CNDP2 CPEB2 CPS1 CPT1A CPT2 CRYAB CSAD CSRNP1 CYP1A1 CYP3A23/3A1 CYP51 DAAM1 DAB2IP DAG1 DCN DDHD1 DDX58 DEPDC7 DGAT1 DHODH DTD1 DUSP16 DUSP5 EBNA1BP2 ECI1 EDEM1 EFNA1 EIF1A EIF1B EIF3C EXOSC5 F5 FABP2 FAH FAM100A FAM195A FAM25A FAM46A FBL FBP1 FBXO30 FDX1L FGA FMO3 FNIP2 FRK FUS G6PD GAR1 GARS GART GAS6 GCK GCLC GCLM GEM GLS2 GOT1 GPT GPT2 GSR HAL HAO1 HEBP2 HIGD1A HNRPD HSD17B13 HSD17B2 ID1 IER2 IFIH1 IGFBP1 IGFBP4 IL17RA IRAK3 IRF1 IRF7 IRGM KLF10 LANCL1 LGMN LITAF LMO4 LOC100360094 LOC100361188 LOC100361444 LOC100362733 LOC689959 LYSMD2 MAB21L3 MAFK MAP2K1IP1 MAT1A MBD1 MBNL3 MBOAT1 MCM6 MFSD3 MGAT4B MID1IP1 MS4A11 MSMO1 MTA3 MTHFD1 MTTP MUL1 MX1 MYO5B NEDD4L NEURL3 NIP7 NOP16 NOP58 NR1I2 NUCKS1 NUDT21 NUPR1 OAF ONECUT1 PA2G4 PAH PAK1IP1 PANK1 PARP12 PCNA PDK1 PDRG1 PFDN6 PHGDH PHYH PKP2 PLA2G12A PLA2G15 PLCXD2 PLEKHB1 PLOD1 PNO1 POLG2 PPA2 PPFIBP2 PPP1R15A PPP1R3B PRDX6 PRIC285 PRSS23 PSAT1 PSPC1 PSPH PTGR1 PVR RAD51 RARRES1 RASSF1 RB1 RBM3 RGD1309730 RGD1310587 RHPN2 RNF185 RPS4Y2 SAA4 SCARB2 SCD1 SCLY SELS SEPHS2 SERPINB9 SETD6 SF3B5 SGK2 SGPL1 SHMT1 SKAP2 SLC19A2 SLC25A15 SLC2A2 SLC38A2 SLC38A4 SLC4A4 SLC6A13 SLC7A2 SLFN2 SLFN3 SMC2 SMOX SNX10 SQSTM1 SREBF1 SRM SRSF2 SSFA2 SSSCA1 ST6GAL1 STK10 SULT1B1 TDO2 TLN1 TM2D2 TM4SF4 TMCC3 TMED5 TMEM140 TMEM19 TMEM30B TPP1 TRAP1 TRIB3 TRIM2 TRIM27 TRIM5 TSKU TSPAN7 TSPO TXNIP UBD UGP2 UGT2B15 VPS37B VPS37C WASL YEATS2 

Group 2 
ACAA2 ACADL ACADS ACAT1 ACSL1 ADH5 AK3 AKR1B8 AKR1D1 ALDH1L2 ALDH3A2 ALDH9A1 ANKRD37 ANP32B AP1AR APCS APOA5 APOB APOC2 ARG1 ARL8B ATP5O ATP6V0B ATP6V1B2 AUH AZIN1 BCKDHA BCL6 BCOR BHLHE40 BNIP3L C5 CAV1 CBS CCL2 CCL7 CCNH CCNYL1 CFH CFLAR CIDEB CISH COMMD6 COQ10A CREG1 CROT CSF2 CSRP2 CTH CWC15 CXCL16 CXCL2 CYP27A1 CYP2A2 CYP2C22 CYP4F4 DDIT4 DDX39A DDX46 DECR1 DENND5A DGAT2 DHX9 DNAJB2 DUSP1 ECH1 ENTPD5 EPCAM EPHA2 EPPK1-PS1 ESAM EZR FAM107B FKBP3 FLCN FLOT2 FOSL1 FOXA3 FTCD GADD45B GADD45G GALK1 GAS2 GCDH GCNT2 GEMIN8 GJB1 GLDC GLUD1 GNAI1 GPD1 GPI GPX2 GRAMD3 GRB14 GSTA5 GSTM3 GSTP1 GYS2 H1F0 H6PD HAVCR1 HDGF HHEX HIST1H2BH HIST1H4B HMBS HMGCR HMGCS2 HMGN1 HMOX1 HSCB HSD17B4 HSPA4L ICAM1 IDH2 IFIT1 IFIT3 IGFBP3 IMPDH2 IRAK2 IRS2 ISG15 JMJD1C KLF4 L7RN6 LMBRD1 LOC100360582 LOC100360824 LOC100361841 LOC100362034 LOC100363197 LOC500300 LOC680097 LOC685045 LOC690000 MAFF MAOA MAP3K8 MAPK14 MAPK6 MARC1 MCCC2 MCM3 MCM7 METTL7B MGST2 MMP14 MRPS9 MTUS1 NDRG2 NFKB2 NFKBIA NMI NPEPL1 NR1D1 NRG1 NXT1 OAT OBFC2A OSGIN1 PALMD PARP1 PCBD1 PCTP PDCL3 PDHB PECR PELO PFKL PHLDA1 PIR PKIB PLSCR1 PNRC1 POLR3G PPA1 PPAPDC1B PQLC3 PRELID2 PREP PRKCDBP PRNP PROC PRPF19 PSMA7 PTER PYCR1 QDPR QPRT RAB11A RAB17 RAB32 RALGPS2 RBM12B RBM38 RCAN1 RCC2 RCN1 REEP6 RGD1307222 RGD1308059 RGD1309362 RGD1309759 RGD1310769 RGD1359349 RGD1359529 RGD1560015 RGD1561551 RGD1562323 RGD1563547 RGD1564664 RGS4 RHBDF2 RHOD RSAD2 SDCBP2 SELENBP1 SEMA3C SEPP1 SERPINA7 SERPINE1 SH3BP5 SLC16A7 SLC25A44 SLC6A8 SLC7A11 SNAP23 SNAPC3 SORBS2 SPTBN1 SQRDL SRD5A1 SRSF6 SRXN1 ST3GAL4 STEAP4 STK17B SULT1A1 TAGLN TAP1 TBC1D9 THOC4 TIFA TIPARP TOLLIP TOM1 TPI1 TPMT TRAK2 TXNRD1 UBN1 UNG UOX USP18 USP3 VLDLR WDR45 YAE1D1 ZFAND2A ZMYM6 

Group 3 
ABLIM3 ACLY ACOT2 AKR1B7 CYP17A1 CYP4A1 DAK DDC EPRS FGF21 HAMP IARS IGTP NDST1 NMD3 NNMT OAS1A PKLR PNPLA2 POLD4 R3HDM2 RBP7 SDS SLC6A6 STAC3 STBD1 TAT THRSP TMEM147 TSC22D3 


ethambutol 
Group 1 
ACLY ACOT4 ADH4 AKR1B8 AKR7A3 ALDH1A1 AOX1 AQP8 ARHGAP11A ASF1B ASPM AURKA AURKB BAAT BHMT2 BUB1 BUB1B CCNE2 CDC20 CDCA7 CDK1 CDT1 CENPK CENPN CENPW CES1F CHEK1 CKAP2 COMMD6 CRYL1 CSRP2 CXCL10 DLGAP5 DNAJC9 DSCC1 ECI1 ECT2 EPHX1 ESPL1 EZH2 FBXO5 GCAT GCLC GCLM GLRX GNA14 GSR GSTA5 GSTM1 GSTT3 H2AFX HAMP HAT1 HAUS4 HMGCR HMMR HSDL2 INMT KIF18B KIF20B KIF4A KIFC1 LOC100361568 MAD2L1 MAGED1 MAOB MBL2 MBOAT1 MCM2 MCM3 MCM4 MCM6 MCM7 MELK MGST2 MMS22L MSH2 MTTP NCAPH NMRAL1 NQO1 NUF2 NUSAP1 OAT OBFC2A P2RY2 PBK PCNA PECR PHGDH PIR PLK1 PLK4 POLE2 POLR3G PPP1R15A PRC1 PRIM1 PSMB10 RACGAP1 RAD51 RAPGEF4 RFC2 RFC3 RFC4 RFC5 RGD1309362 RPA2 SCD1 SELENBP1 SGK1 SKA1 SLC25A25 SLC6A6 SMC2 SMC4 SPC25 SREBF1 STAC3 SUV39H1 TACC3 THRSP TM4SF4 TMEM55A TOP2A TOPBP1 TSPAN7 TTK TUBB5 TXNRD1 TYMS UBE2T UGDH UGT2B15 UGT2B7 VNN1 WSB1 ZFAND2A ZFP367 ZWILCH 

Group 2 
AGTR1A AKR1C12 AKR1C14 AKR1C19 AKR1D1 ALDH1A7 ALDOB ANPEP APOB ARG1 ATF3 ATP6V1B2 BCMO1 BDH1 BHLHE40 C4BPB CCNB1 CCND1 CD68 CDKN3 CENPF CISH CPT1A CROT CXCL11 CXCL5 CYP1A1 CYP51 DDIT3 DENND5A DHRS3 DNASE2B ETHE1 FABP2 FABP7 FBP1 GCNT2 GJB1 GPNMB GSTK1 GSTM2 GSTM3 HAO1 HELLS HMGCS1 HMGCS2 IDI1 IGFBP1 KIF20A KLF4 KLKB1 LMCD1 LSS MARVELD1 MSMO1 PAH PKDCC PNPLA7 PRSS23 PTGR1 PTTG1 QPRT RGD1562323 RGS2 RRAGD RSAD2 SC5DL SDCBP2 SERPINB9 SLC22A7 SLC4A4 SULT1A1 SULT1B1 TM7SF2 TPM2 TRAF4AF1 TSPAN13 TSX UBE2C UGT2B1 UST4R 

Group 3 
DUSP1 GADD45G MAFB RGD1564865 SDS 


tamoxifen 
Group 1 
 

Group 2 
 

Group 3 
MKNK2 ORM1 SLC43A1 


flutamide 
Group 1 
 

Group 2 
 

Group 3 
ACLY AKR7A3 ALDH1A1 CAR3 COMT CREG1 CRYL1 CYP1A1 CYP1A2 G6PC GCLC GCLM GSTA5 HAMP HMGCR NQO1 OAT PHGDH PIR PRKCDBP SCD1 SERPINA6 SLC25A25 STAC3 THRSP TXNRD1 UGDH USP14 


sulindac 
Group 1 
A2M AADAC AASS ABAT ABCB4 ABCC3 ABCE1 ABLIM3 ABTB2 ACLY ACOT2 ACOT4 ACOX2 ACPL2 ACSL1 ADCK3 ADH4 ADHFE1 ADIPOR2 AFM AGRN AHCY AK3 AKR1C1 AKR1E2 AKR7A2 ALCAM AMY1A ANXA3 APON AQP8 ARHGAP12 ARL6IP1 ARPC1B ASGR2 ASNS ATF3 ATP6V1D ATXN10 AVPR1A BAAT BASP1 BBOX1 BCKDHB BCL10 BCL2A1D BCL3 BDH1 BET1 BHLHA15 BHMT2 BTG2 C1S C4B C4BPB C5 CALD1 CAR3 CAR5A CAR8 CAV1 CAV2 CBFB CCDC117 CCDC125 CCL2 CCNC CCND1 CCNJ CCNYL1 CCT8 CD276 CDK17 CDK2AP2 CDR2 CEBPA CELF1 CEP152 CFH CGNL1 CHMP4B CLDN2 CLIC1 CLIC4 CLK1 CLPX COL18A1 COL4A5 COQ10A CPEB2 CPNE3 CREM CSAD CTH CTSC CXCL1 CXCL12 CXCL16 CYB561 CYB5R3 CYB5R4 CYP1A1 CYP1A2 CYP2A1 CYP2C11 CYP2D3 CYP2E1 CYP3A18 CYP3A23/3A1 CYP4A1 CYP4F4 CYP8B1 DAP DCN DDC DDIT3 DDX39A DDX46 DEPDC7 DHODH DHRS3 DMGDH DMXL2-PS1 DUSP1 DUSP5 DUSP6 DYNC1LI2 ECT2 EDEM2 EFHD2 EFNA1 EHHADH EID2 EIF1AX EMILIN1 ENPP2 EPHX1 EPPK1-PS1 ERP29 ETHE1 ETNK2 ETS1 F5 FABP1 FADS2 FAHD1 FAM111A FAM134B FAM76B FAM89A FBXO34 FCHSD2 FDX1 FILIP1L FKBP11 FKBP4 FLCN FLNB FLOT2 FMO1 FN1 FNTB FOXA3 FTCD FUNDC1 FZD4 FZD8 G6PC G6PD GADD45B GALM GALNT11 GAMT GAS2 GCNT2 GDA GEM GHR GLCCI1 GLRX GMFB GMFG GNAI1 GNMT GNPNAT1 GPC4 GPX2 GSS GSTM4 GSTM7 GYS2 HAGH HAO1 HCFC1 HEBP2 HES1 HES6 HIPK3 HIST1H2BH HIST1H3F HIST1H4B HMGCS1 HNRNPK HSD17B13 HSD17B2 HSF2 ICAM1 ICK ID1 ID4 IDH2 IER3 IFITM1 IFITM3 IFNAR1 IGFALS IL1A IL1B IL1R1 ILK INHBB IRAK3 IWS1 KCNJ8 KCTD6 KCTD9 KDELC1 KHK KIF1B KLHL21 KLHL7 KYNU LAMC2 LBP LCN2 LCP1 LENG4 LGALS3 LGR4 LILRB4 LIMS2 LIN7C LOC100360205 LOC100360270 LOC100360606 LOC100360936 LOC100361306 LOC100361733 LOC100363197 LOC304000 LOC360228 LOC680039 LOC680097 LOC688637 LOC689959 LSR LSS LTB MAB21L3 MAFB MAFF MAFK MAL2 MAPK14 MBNL3 MGLL MGST2 MKNK2 MMP14 MOB4 MPEG1 MSMO1 MSN MTA3 MVP MYO18A NAA38 NAGS NDRG2 NET1 NEURL3 NFIX NFKB1 NFKB2 NFKBIZ NINJ1 NME1 NMNAT3 NOSTRIN NR1I3 OAT OBFC2A OCLN OSBPL11 OSGIN2 OTC PAOX PAPD4 PAWR PAXIP1 PCDH18 PCK1 PCNA PCSK9 PCYT1A PDE3B PDGFRA PDK2 PDK4 PDLIM1 PDRG1 PFKP PHGDH PI4KA PION PKLR PLA1A PLAC8 PLBD2 PLEC PLEKHB1 PLK2 PLSCR1 POLR3G PON3 PPAP2C PPAPDC1B PPDPF PPIF PPP1R15A PPP1R3B PPP2CB PRODH2 PSAT1 PSMB10 PSPC1 PTPN21 PTPRF PVRL2 PXMP2 RAB11A RAB30 RABGEF1 RASSF1 RBM15B RBM3 RDH10 RDH7 RFXAP RGD1302996 RGD1305347 RGD1307603 RGD1308059 RGD1308874 RGD1309779 RGD1310552 RGD1310686 RGD1310769 RGD1311558 RGD1311910 RGD1562747 RGD1563508 RGD1563941 RGD1564865 RGN RGS4 RLIM RND1 RNF103 RNF138 RNF19A RRAS RYBP S1PR1 S1PR2 SAMD8 SBNO2 SDS SEC16B SELENBP1 SELS SEMA4A SERINC5 SERPINA10 SERPINA6 SERPINA7 SERPINB1A SERPIND1 SESN1 SHPK SIRPA SLC10A1 SLC16A7 SLC19A2 SLC20A1 SLC22A8 SLC25A25 SLC25A33 SLC27A2 SLC2A2 SLC37A4 SLC39A14 SLC43A1 SLC44A1 SLC4A4 SLC6A12 SLC7A11 SLC7A7 SLC9A3R1 SLCO1B3 SLPI SMARCA5 SNX10 SNX11 SNX15 SOD2 SPINT2 SQLE SREBF1 SRFBP1 SRM SRPR SRXN1 ST3GAL4 STAC3 STAT3 STEAP4 STK17B SULF2 SULT1C3 SULT1E1 SWI5 TAGLN TAGLN2 TARS TBC1D8 TCEAL8 TCEB3 TCP11L2 TEC TES TEX2 TGM1 THRSP TIFA TIMP1 TINF2 TIPARP TMBIM1 TMED3 TMEM126A TMEM140 TMEM176B TMEM97 TNFAIP2 TNFRSF21 TOLLIP TPP2 TSC22D3 TSPAN4 TSPAN7 TTC36 TWF1 TYSND1 UAP1 UOX UPP1 UST5R VASP VKORC1L1 VPS37A WDR1 WFDC2 YME1L1 YPEL5 ZFAND2A ZFP422 ZFP868 

Group 2 
ABCA8 ACOT9 ACTN1 AKR7A3 ANGPTL4 ANXA7 ARHGEF2 AZIN1 BAG3 BAIAP2L1 BCMO1 BLOC1S1 BNIP3L BRD2 BTBD1 C1QC C8A CADPS2 CASP3 CCDC101 CCDC126 CCL7 CD44 CDC37L1 CDH17 CDKN1A CES1C CES2C CH25H CHAC1 CIDEA CIDEC CLIC2 CLN8 CMTM3 COQ10B CRKL CRY1 CRYAB CSRNP1 CTGF CXCL2 DCLRE1A DDHD1 DHRS7 DHX9 DIXDC1 DNAJB1 DPYSL2 DSG2 DTX3L EBPL EIF4E3 F11R FABP7 FADS3 FAM107B FAM195B FAM25A FAR1 FCGR2B FCGR3A FGF1 FLNA FOSL1 GABPA GADD45GIP1 GBP2 GDF15 GEMIN8 GGCX GM2A GNA14 GPBP1 GPM6A GPNMB GSTA5 GSTM3 GSTP1 GYPC H1F0 H2AFX HAVCR1 HEXIM1 HFE2 HSPA1B HSPB1 HSPH1 HTRA1 ID3 IFI30 IGF2R IL33 IL6R IMPAD1 IP6K2 ITM2C ITPKC KLF15 KLF9 KLHL24 LACTB LECT2 LGALS3BP LOC100359743 LOC100361684 LOC100362733 LOC306766 LOC500420 LOC685045 LYVE1 MAFG MAP2K3 MAP3K1 MARCKSL1 MDM4 MED4 MFF MFGE8 MFSD2A MGP MMACHC MMP12 MMP3 MPP5 MS4A6B MTCH2 MYADM MYO1C NEDD1 NEDD4 NFIL3 NR1D1 NUDT19 PAIP1 PARP9 PDE4B PDP2 PDXP PIM3 PLA2G16 POLD4 POLG2 PPTC7 PRKAA1 PRTFDC1 PTEN RAB32 RASAL2 RBP1 RCAN2 RELN RGD1303142 RGD1309350 RGD1309748 RGD1359349 RGD1359529 RGD1563547 RHOC RHPN2 RNPC3 RT1-DA RT1-T24-3 RTP4 S100A6 SEPHS2 SEPW1 SERPINB9 SERPINE1 SGPP1 SH3BGRL SH3D19 SHMT1 SLC16A10 SLC25A24 SLC27A5 SLC40A1 SLC5A3 SLC7A2 SMARCE1 SORBS2 STARD13 STK10 TAT TERF2IP TLE1 TM4SF4 TMCC1 TMEM55A TP53INP1 TRAF6 TRAPPC6B TSKU TSPO UBAP1 UBE2C UBE2O UBN1 USP38 VEGFA WBP5 XPO1 ZFP354A ZFP36 ZFP597 

Group 3 
AKR1C3 CYP17A1 CYP2A2 CYP7A1 DSC2 EGF ELOVL5 FAM210B FAM82A1 GCLM GLS2 IGF2BP3 JUNB LACTB2 NNMT PKP2 PPFIBP2 PRODH RDX RGD1309534 SCD1 SCLY SEC11C SEMA4G SLC13A5 SLC30A7 TMEM30B TMEM62 TUBB6 XPNPEP2 


diclofenac 
Group 1 
A2M AADAC AATF ABAT ACAA1A ACAA2 ACLY ACOT13 ACOT2 ACOT4 ACPP ACSL1 ACSL3 ACSL4 ACY1 ADCK3 ADCK5 ADH1 ADHFE1 AGT AIMP1 AKR1C3 AKR1D1 AKR1E2 AKR7A2 AKR7A3 ALAD ALDH1A1 ALDH4A1 ALDH9A1 ALKBH3 AMOTL2 ANXA1 AOX1 APOB APOC2 AQP9 ARF4 ARL1 ARPC1B ASPA BAAT BAIAP2L1 BBOX1 BCKDHA BCKDHB BCL3 BCS1L BDH1 BET1 BHMT2 BPHL BPNT1 BTG2 BTG3 C1R C1S C2 C4B C4BPA C4BPB C5 C8A C9 CACYBP CAR3 CAV2 CCDC53 CCDC91 CCL2 CCL9 CCND1 CCNYL1 CCS CD14 CDH1 CDH17 CEP152 CEPT1 CES1C CFDP1 CFH CFI CHAC1 CHCHD10 CHKA CHKB CLIC1 CLPX CMBL CMC1 CNO COL18A1 COL4A1 COPS4 COQ10A COQ9 COX19 CP CPB2 CPEB2 CPT2 CREM CRIP2 CRLS1 CRYL1 CRYZ CTH CWC15 CXCL1 CXCL16 CYB5R3 CYP1A2 CYP2A2 CYP2C22 CYP2D3 CYP2J3 CYP2J4 CYP39A1 CYP3A18 CYP3A23/3A1 DAK DBT DCAF11 DCAF13 DCTN1 DDC DDHD1 DDT DECR1 DECR2 DEPDC7 DHODH DMXL2-PS1 DNAJC3 DPM1 DPYS DSC2 DUSP1 DYNLL2 ECH1 ECI1 EFHD2 EFNA1 EGF EHHADH EIF2A EIF2B1 EIF4A2 EIF4E3 ELOVL5 ELOVL6 ENTPD5 ERLIN1 ERP29 ETFDH ETHE1 EXOSC5 EXOSC9 F10 F11R F5 FABP4 FAF1 FAM134B FAM175B FAM195A FAM82A2 FAM89A FBXO3 FBXO8 FCHSD2 FDX1 FGA FGB FGF21 FGG FGGY FGL1 FKBP4 FLOT2 FMO3 FN1 FOXA3 FUCA2 FV1 FYCO1 FZD8 G6PC GADD45G GALM GALNT11 GARS GAS6 GCAT GDA GK GLDC GLRX GLS2 GMPPB GNL2 GORAB GPBP1 GRHPR GSS GSTA3 GSTA5 GSTK1 GSTM2 GSTM7 GSTT3 HACL1 HADH HAGH HAMP HBS1L HCFC2 HDDC3 HERPUD2 HES6 HGD HGFAC HIBCH HINT3 HIST1H2BH HMGCR HMGCS2 HMOX1 HP HPN HSD17B11 HSD17B2 HSPB1 HSPE1 HSPH1 HTATIP2 HTRA1 IBTK ICAM1 ID1 IER3 IFI27L2B IFI35 IFI44 IFITM3 IFT20 IGF2BP3 IGFALS IGFBP1 IGFBP4 IL1R1 IL1RN IL33 INHBB INMT ISOC2B ITM2C JUNB KDELR3 KLF15 KLHL7 KRT8 KYNU LACTB2 LAMC2 LASP1 LBP LCMT1 LCN2 LCP1 LIAS LOC100359995 LOC100360936 LOC100361733 LOC100361890 LOC100362005 LOC100362572 LOC100362733 LOC100363003 LOC360228 LOC681367 LOC689574 LOC691921 LRAT LRRC8D LSM10 LTB MAFB MAFK MAGEH1 MAP7D1 MARC1 MARCH3 MBNL2 MCFD2 MCTS1 MDH1 ME1 MED31 METTL11A METTL23 METTL5 MFN2 MFSD3 MFSD6 MGLL MGMT MGST2 MID1IP1 MMGT1 MOCS2 MPV17L MRO MRPL1 MRPL14 MRPL16 MRPL21 MRPL46 MRPL48 MRPS30 MSN MTHFD1 MTP18 MVP MYC MYH9 MYL12B NADKD1 NAT9 NDRG2 NDUFA6 NDUFAF3 NDUFS7 NET1 NEURL3 NFKB1 NFKBIZ NFU1 NIT1 NME6 NMNAT3 NSFL1C NTPCR NUDT12 NUDT7 OBFC2A OMD ORC5 OSBP OSBPL11 OSBPL9 PANK1 PAPD4 PCCA PCDH18 PCSK6 PCSK9 PDCD4 PDE4B PDHB PDIA5 PDK2 PFKL PGPEP1 PHOSPHO2 PI4KA PION PKLR PLA1A PLA2G12A PLBD2 PLIN2 PLSCR1 PMVK POLG2 PPA1 PPAP2C PPDPF PPFIBP2 PPP1R14A PPP1R15A PPP1R3B PPP2R2D PROC PROCR PRODH PRODH2 PSAP PSENEN PSMD5 PSMD9 PSMF1 PSMG1 PSMG2 PTGR1 PTPN21 PTPRD PTPRF PZP QDPR RAB17 RAI12 RAPGEF4 RB1 RBKS RBM3 RCBTB2 RDH10 RGD1305158 RGD1305721 RGD1307603 RGD1308059 RGD1308147 RGD1309148 RGD1309437 RGD1309534 RGD1309730 RGD1309995 RGD1310552 RGD1310587 RGD1310686 RGD1311910 RGD1562323 RGD1563941 RGD1565784 RGN RGS2 RGS4 RHOB RIOK3 RNASE4 RND1 RNF103 RNF167 RNF181 RPE RPP21 S100A6 S1PR2 SAA4 SCD1 SCLY SCN1B SEC22B SELENBP1 SEMA4A SERF1 SERPINA10 SERPINA11 SERPINA3N SERPINA7 SERPINB1A SERPINB9 SERPINE1 SERPINF2 SFPQ SFXN1 SIRPA SIRT3 SIRT5 SLC10A1 SLC13A3 SLC16A7 SLC17A2 SLC22A8 SLC25A10 SLC25A11 SLC2A2 SLC37A4 SLC38A3 SLC39A14 SLC44A1 SLC46A1 SLC4A4 SLC9A3R1 SLCO1B3 SOD2 SPG21 SPINK3 SPP2 SQLE ST3GAL4 STAG1 STAT3 STBD1 STEAP4 STK17B STK19 STRBP SULT1A1 SULT1B1 SULT1C3 SULT1E1 SYVN1 TAGLN2 TEX2 TFR2 TGM1 TGM2 THNSL2 TIFA TIMM10 TIMP1 TINF2 TKT TLE1 TM4SF4 TMEM106B TMEM140 TMEM176A TMEM176B TMEM218 TNFAIP2 TOM1 TRIB3 TSC22D3 TSKU TTPA TUBB6 UBE2J1 UCHL5 UFM1 UGCG UOX UPP1 VIM VPS37A WBSCR22 WDR1 WDR67 XPNPEP2 YEATS4 YPEL5 ZFAND2A ZFAND2B ZFP187 ZFP330 ZFP354A 

Group 2 
AASS ABCB1A ACTN1 AGRN AHNAK AKR1C12 AMMECR1L ANGPTL4 ANKRD24 ANXA2 APOA5 ARFRP1 ARG1 ASMTL ATF3 AZIN1 B4GALT5 BASP1 BLOC1S1 CASP3 CASP4 CAV1 CCDC125 CCDC47 CCRN4L CD47 CHCHD6 CISD3 CITED2 CLCN3 COMMD6 CPS1 CRY1 CRYAB CTGF CXCL5 CYB5B CYP1A1 CYP3A9 CYP4A3 DACT2 DCLRE1A DDIT3 DDX49 DDX50 DIMT1 DNAJA3 DPH5 DPT DPYSL2 DSP DTWD1 DUSP6 EBNA1BP2 EIF2D EPPK1-PS1 EXOSC4 FAM25A FAR1 FETUB FLNA GABARAPL1 GM2A GNA14 GNAI1 GPC4 GPNMB GPX2 GRB14 GSTM3 GTF2E2 GTPBP2 H1F0 HAVCR1 HERPUD1 HSDL2 IL23A LAMC1 LIN37 LOC100359743 LOC100361269 LOC502710 LSR MAGMAS MAL2 MAP3K1 MARCKSL1 MBL1 MCTS2 MDM4 MET MMP12 MRP63 MRPL24 MRPL47 MTERFD1 MYADM NDUFAF4 NGDN NMD3 NRIP1 NUPR1 OAT OTUB2 PCK2 PDCD2 PDK4 PDRG1 PKIB PLAT PMM2 PREPL PRKCZ PRPSAP1 PYCR1 R3HDM1 RAB24 RAB32 RAB33B RELN RGD1303142 RGD1305222 RGD1306215 RGD1307752 RGD1359349 RGD1563547 RHOC RHOT1 RORA RRAS2 RSAD2 SCNM1 SDC4 SERINC5 SGK2 SH3BGRL SIVA1 SLC16A6 SLC19A2 SLC20A1 SLC25A16 SLC25A20 SLC25A25 SLC25A4 SNX15 SQRDL SRD5A1 SRXN1 SSSCA1 TAGLN TAPT1 TC2N TCP11L2 TIMM9 TRNT1 TSSC4 TUBB5 TUSC2 UBAP1 UBN1 URI1 USP10 USP38 UTP6 WIPI2 XPO1 

Group 3 
ACSM5 ADH4 AKR1C1 ANKRD46 ANP32A ASPDH BST2 CAR5A CYP17A1 CYP27A1 CYP2E1 CYP4A1 CYP7A1 DAP FAM82A1 FER1L5-PS1 GNAT1 INSIG2 IRAK3 LGALS3 MACROD1 OAS1A PFKFB1 PLA2G2A PRLR PSMB8 R3HDM2 RGD1305347 RGD1311612 RGD1564865 SLC13A5 SREBF1 STAC3 TNFRSF21 TRIM5 TTC36 


nimesulide 
Group 1 
ABCC3 ABCC4 ACO2 ACOT4 ACSL3 ACSM5 AHR AIG1 AKR1C1 AKR1C14 AKR7A3 ALDH1A1 ALDOB ANPEP BRI3 C1QA CACYBP CAR3 CCNG2 CCT2 CD68 CD74 CDKN1A CELA1 CES2C CHORDC1 CITED2 COMT COQ10A CRELD2 CRYL1 CXCL1 CYP1A2 CYP3A9 DDIT4 DHX15 DSCC1 DUSP1 ECH1 ECI1 EFNA1 EPHX1 ETHE1 F5 FABP2 FADS2 FAM89A FCER1G FCN1 FMO1 GCAT GCLM GPX2 GSR GSS GSTA5 GSTK1 GYS2 H1F0 HAO1 HES6 HIBCH HIRIP3 HMGCR HSD17B2 HSPA1B HSPH1 HTATIP2 IGF1 IGFBP3 KHK KIF22 LMCD1 LOC100360406 LOC100361188 LOC100361568 LOC100363484 LOXL2 LYVE1 MAP2K3 MGAT4B MGC112830 MKNK2 MRPL49 MTTP NAP1L1 NDRG2 NPAS2 NQO1 OAT PARP1 PCK1 PFKP PIR PKLR PLK4 PMVK PNRC1 PPP1R3B PSMB9 PSMD14 PYGL R3HDM2 RAPGEF4 RCAN1 RGD1307603 RPRM RT1-DA S1PR1 SCD1 SERPINA6 SHMT1 SLC19A2 SLC25A28 SLC6A6 SLFN3 SMOX SNX10 SRD5A1 SRM SRXN1 STIP1 SULT1B1 SULT1C3 TAGLN TFRC THNSL1 TM7SF2 TMEM140 TRIB3 TRMT61A TXNRD1 UGDH UGT2B1 USP14 VNN1 ZDHHC7 ZFAND2A 

Group 2 
ADORA2B BAAT BHLHE40 CCND1 CCNE2 CDT1 CHEK1 CXCL10 CXCL11 CYP1A1 DNASE2B DNMT1 ESM1 FABP4 GADD45G GSTT3 HELLS ID1 IGFBP1 LOC500300 MBOAT1 MCM2 MCM3 MCM4 MCM6 MCM7 PAH PDK1 PIK3R1 PLN RGD1562323 RRAGD RSAD2 SERPINE1 SULT1A1 TMCC3 UST4R VLDLR 

Group 3 
ALG12 ANGPTL4 ANP32A AVPR1A C6 CSAD CYP3A23/3A1 CYP7A1 DNAJB1 FAM195A HSPB1 IGFALS IGFBP2 IPO4 LRAT MDM2 NDUFAF4 PLA2G12A PLEKHB1 POLR3G POR PTPN21 RBP1 RGD1564257 RGN SDS SEMA3C SGK1 SREBF1 STAC3 THRSP TM2D3 TMEM120A WFDC2 XPNPEP2 


bendazac 
Group 1 
ABCC3 ABCG2 ACOT2 AKR7A3 AVPR1A CRAT CREG1 CROT CRYL1 ECH1 ECI1 EHHADH EPHX1 FN1 GPX2 GSTA5 HIBCH HSD17B2 HSDL2 HSPB8 HTATIP2 IL33 PHGDH PLA2G12A RAB30 RGD1309362 SLC3A2 THRSP UGDH VNN1 XIAP XPNPEP2 

Group 2 
NQO1 

Group 3 
ABHD2 ACAA1A ACLY ACOT1 ACOT3 ACOT4 ACSM2A ACSM5 ACSS2 AIG1 AKR1C3 ALDH1A1 ALDH1A7 ANXA7 ATF4 CAR3 CES2C CIDEA CITED2 COMT CRELD2 CSRP1 CYP2J4 CYP4A1 CYP7A1 DDHD1 DECR2 FAM195A FGF21 FMO1 GABARAPL1 GADD45B GCLM GSR GULO HACL1 HES6 HMOX1 HSPA1B HSPB1 LOC100362572 MANF MGLL MRPL49 NBN NR0B2 NUDT7 OAF OAT OSGIN1 PDIA5 PELO PEX11A PIR PKLR PNPLA7 POR PPCS PSAT1 PSMD14 PTPRF RCAN1 RPRM S1PR1 SDF2L1 SDS SERPINA6 SLC25A25 SQRDL SREBF1 SRXN1 STAC3 TRIB3 TXNRD1 UGT2B1 USP14 ZFAND2A 


chlormezanone 
Group 1 
 

Group 2 
IGFBP1 

Group 3 
ABCC3 ACOT4 ACSM2A AKR1B8 AKR1C1 AKR7A3 ALDH1A1 ANXA7 AVPR1A C9 CA2 CAR3 CCRN4L CES2C CHORDC1 COMT CREG1 CRYL1 CSRP1 CTH CYP1A2 CYP7A1 DUSP1 ECH1 ENTPD5 EPHX1 EPHX2 FADS1 FADS2 FAM195A FGL1 FMO1 G6PC GCLC GCLM GOT1 GPX2 GSR GSTA5 GSTM4 GSTP1 HAMP HES6 HIBCH HSD3B5 HSPB1 HTATIP2 IGFALS KRT8 MCM4 MGST2 NAP1L1 NDRG2 NQO1 NUDT7 OAT OSGIN1 PHGDH PIR PLA2G12A POR PRKCDBP PSMD14 RBM3 RGD1307603 RGD1309362 RGD1309534 RGN RNASE4 RT1-A2 SAT1 SCD1 SDS SERPINA3M SERPINA6 SLC22A8 SLC25A25 SLC3A2 SLC48A1 SNX10 SREBF1 SRXN1 STAC3 SULT1C3 TAT THRSP TKT TM2D3 TSC22D3 TXNRD1 UGDH UGT2B7 UPB1 USP14 VNN1 


dantrolene 
Group 1 
GSTA5 

Group 2 
CYP3A9 

Group 3 
AKR7A3 CCNB1 CDC20 CDK1 CYP7A1 CYP8B1 DNAJB9 ECT2 GSTT3 HAMP PIR PSMB9 SCD1 SLFN3 THRSP UBE2C 


benzbromarone 
Group 1 
ABHD1 ACOT1 ACOT2 ACOT3 ACOT4 ACOT7 ACSM5 AIG1 AKR7A3 ALDH1A1 CCNB1 CITED2 CREB3L3 CYP1A1 CYP4A1 CYP4A3 DGAT2 ECH1 ECI1 EPHX2 FABP1 HACL1 HES6 HMGCS2 HSPB1 LOC100361568 NUDT7 OAT PKLR RAB30 RGD1560010 SLC22A5 SMOX UBD VNN1 

Group 2 
EHHADH LOC100361444 SCD1 

Group 3 
ACLY ARHGAP11A AURKA AURKB BBS2 BHLHE40 BUB1 CCND1 CDC20 CDK1 CDKN3 CENPK CKAP2 CRAT CYP2J4 CYP7A1 DUSP1 ECT2 ETHE1 FABP7 GPX2 GSTA5 GSTT3 HMMR IL6R KIF20A KIF22 MCM4 MCM6 MCM7 MID1IP1 NUPR1 NUSAP1 OAS1A PBK PCNA PIR POLG2 PPP1R3B PPP1R3C PTTG1 RAD51 RCAN1 RSAD2 RT1-S3 SDS SLC25A25 SLC37A4 SMC2 SPC25 SRD5A1 STAC3 THRSP TIMM9 TMEM120A TRAF4AF1 TUBB5 TXNRD1 UBE2C XPNPEP2 


acetaminophen 
Group 1 
ADORA2B CHORDC1 CTGF DAB2 GCLC GCLM HSPH1 NQO1 PDIA5 PPCS SLC3A2 TXNRD1 UGDH UMPS 

Group 2 
ANKRD37 DDIT4 DUSP6 FGF21 G0S2 IP6K2 LOC500300 MANBA NR1D1 PPP1R10 RGD1359529 RREB1 TCP11L2 

Group 3 
ABCC3 AGXT2 AKR7A3 ALDH1A1 ANXA7 APEX1 AQP8 ASNS BCS1L BHMT2 C6 CA2 CAV1 CELA1 CLDN2 CROT CRYL1 CSRP1 CXCL12 CYP7A1 EPHX1 FADS1 FADS2 FMO1 G6PD GK GLCCI1 GPX2 GSR GSTA5 GSTM4 GUCY1B2 GULO HMGCS1 HSPA1B HTATIP2 IGFALS IGFBP3 IMPDH2 IPO5 IVD KLF9 LGALS1 LOC100363484 LOXL2 LRAT MAOB MCM4 MCM6 MCM7 MGST2 NR1I3 NUP205 NUPR1 OAT ONECUT1 PCNA PHGDH PIR PLA2G12A POLR3G POPDC2 PRKCDBP PRSS23 PSAT1 PTGR1 PVRL2 RAD51 RANGRF RCAN1 RELN RGD1564865 S1PR1 SLC40A1 SLC6A9 SOCS2 STAC3 TRIB3 UGT2B1 UGT2B7 WSB1 YARS2 


carbamazepine 
Group 1 
ACLY AKR7A3 CAR3 CDK1 CENPK ECI1 FMO1 GPX2 GSTM3 HAMP IGFBP1 LOC100361444 MCM4 MCM6 MCM7 NQO1 NUSAP1 PCNA PHGDH PKLR RAD51 SPC25 SREBF1 TM7SF2 

Group 2 
AGXT2 CXCL1 CYP1A1 CYP3A9 DHRS7 NUPR1 TAT 

Group 3 
ABCC3 AKR1B7 AKR1C12 ALDH1A1 CCNB1 CCNE2 CDC20 CDKN3 CES2C CYP7A1 CYP8B1 ECT2 G6PC GSR GSTA5 HSPB1 OAT PIR POR RPRM RT1-BB SCD1 SDS SGK1 SLPI STAC3 THRSP UBE2C WFDC2 ZFP367 


valproic acid 
Group 1 
ACAA1A ACAA2 ACOT2 AIG1 BRP44 CHCHD10 CMBL CYP4A1 DECR1 DHRS4 ECH1 ECI1 EHHADH SLC25A20 SLC27A2 VNN1 

Group 2 
AADAC AADAT ABCA8A ABCF1 ABCG2 ACAD11 ACADM ACAT1 ACBD4 ACLY ACOT13 ACOT4 ACOT7 ACOX2 ACSL1 ACSL3 ACSM2A ACSS2 ACTN1 ACTR6 ACYP2 ADHFE1 AGTR1A AJUBA AKIRIN1 AKR1B8 AKR1D1 AKR1E2 AKR7A3 ALDH16A1 ALDH1A1 ALDOB AMDHD2 AMY1A ANGPTL4 ANXA2 ANXA3 ANXA7 AOX1 APOB APON AQP8 ARG1 ARL6IP1 ARMC1 ARSB ASL ATF3 ATG12 ATL3 ATOX1 ATP6V0A1 ATP6V0B ATP6V0D1 ATP6V1E1 AZGP1 AZIN1 B4GALT5 BAAT BASP1 BBOX1 BCKDHB BCS1L BDH1 BHMT2 BLOC1S1 BOP1 BTG2 BUB1 BUD31 C1QA C1QC C2CD2L C4BPA C4BPB C5 CAR3 CASP4 CAV1 CCDC125 CCL9 CCNB1 CCND1 CCNH CCNK CD14 CDC20 CDH1 CDH17 CDK1 CDKN1C CDO1 CEP44 CFH CHAC1 CHKA CHPF CHUK CISD1 CITED2 CKB CLDN2 CLEC4F CLIC1 CLIC2 COMMD6 COMT COQ10B CPPED1 CPS1 CPSF3L CPT1A CPT1B CPT2 CREB3L3 CRELD2 CRP CRYAB CSRP2 CTGF CXCL10 CXCL16 CYP20A1 CYP27A1 CYP2C22 CYP2J4 CYP3A18 CYP3A2 CYP3A23/3A1 CYP4A3 DAB2 DAD1 DAO DBT DCN DDAH1 DDIT3 DDX39B DDX49 DECR2 DGAT2 DGKA DHRS3 DNAJB11 DNAJC3 DOLK DUSP1 DUSP16 ECI2 EDEM1 EFNA1 EIF1B ELOVL2 ELOVL5 ENPP2 ENTPD5 EPHX1 EPPK1-PS1 ESM1 ETFB ETFDH FABP1 FABP7 FADS1 FAM111A FAM134B FAM195B FAM213A FAM25A FAM82A2 FAM89A FBP1 FBXO4 FBXO6 FCER1G FCGR2B FCGR3A FGF21 FLNA FLOT1 FLOT2 FOSL1 FRMD8 G0S2 GADD45B GADD45G GBE1 GCHFR GCLM GDAP2 GK GLRX GLRX5 GNA14 GOT1 GPD1 GPNMB GPX2 GPX3 GRAMD3 GRHPR GSTA5 GSTM1 GSTM2 GSTM3 GTL3 GYPC GYS2 H1F0 H2AFJ HADH HAGH HAL HAMP HAO1 HAVCR1 HCFC1 HDAC1 HERPUD1 HIST1H4B HMGCL HMGCR HMGCS2 HMOX1 HNRNPAB HOOK1 HPN HSD17B10 HSD17B13 HSD17B2 HSD17B4 HSD3B7 HSDL2 HSP90B1 HSPA13 HSPA1B HSPA4L HSPA5 HSPB1 HSPH1 IFIT2 IFITM3 IFT20 IGFBP3 IL17RA IMPA2 IPO13 IRF7 IRGM ISCA1 JUNB KATNA1 KDELC2 KIF22 KRT8 KYNU LAMC2 LAS1L LASP1 LCMT1 LCP1 LDHB LGALS3 LGALS3BP LIMS2 LMCD1 LOC100360501 LOC100360582 LOC100360985 LOC100361444 LOC100361568 LOC100361733 LOC100361913 LOC100361939 LOC498145 LOC500300 LOC681367 LOC685045 LOC686032 LOC689959 LPCAT3 LRP11 LRPAP1 LSR LY6E LYVE1 MAB21L3 MAGMAS MAP2K1IP1 MARCKSL1 MARVELD1 MASP2 MAT1A MCTS2 MDH1 METTL7B MGST2 MLX MLYCD MMP12 MMP14 MOCS2 MPV17L2 MS4A6B MTERFD1 MTTP MVP MX2 MYADM MYC MYH9 NANS NBN NDUFB9 NEDD4 NET1 NFE2L2 NFKBIZ NINJ1 NIPSNAP3B NMI NPEPL1 NPRL2 NPTN NPY NQO1 NR1H3 NUBP2 NUCB2 NUDT7 NUPR1 OPLAH OPN3 ORMDL2 OXR1 PAH PALMD PAM PANK1 PAPSS1 PARP14 PCBD1 PCK1 PCMT1 PCTP PDIA4 PDK1 PDK4 PDRG1 PECR PEF1 PEX11A PFKL PFKP PFN1 PGM1 PHYH PIK3C2A PIN1 PIR PLA2G15 PLBD1 PLIN2 PMM1 PNKP PNRC1 POLR2L PON3 POR PPAP2C PPCS PPP2R5C PQLC1 PRIM1 PRKCDBP PRNP PRTFDC1 PTER PTGR1 PTMS PYCR1 RAB24 RAB30 RAI12 RB1 RBM3 RBPMS RCN1 RDH7 RGD1304982 RGD1305679 RGD1308706 RGD1309437 RGD1311122 RGD1359349 RGD1560010 RGD1560258 RGD1561113 RGD1562079 RGD1562136 RGD1562284 RGD1562323 RGD1563547 RGD1564614 RGS4 RHOD RHPN2 RIPK2 RNASEH2B RNASEK RNF181 RPE RRAGA RSAD2 RTP4 S100A16 S100A6 S1PR1 SAA4 SACM1L SAR1B SCAMP4 SCD1 SCP2 SCYL2 SDCBP2 SEC11C SEC22B SEL1L SELENBP1 SELS SEMA4A SENP2 SERPINA10 SERPINA6 SERPINA7 SERPINB9 SERPINE1 SERPINH1 SFPQ SH3GL3 SIRPA SIRT3 SLC22A18 SLC22A7 SLC22A8 SLC25A16 SLC25A17 SLC25A24 SLC25A25 SLC25A33 SLC25A4 SLC26A1 SLC27A1 SLC2A1 SLC2A2 SLC31A1 SLC4A4 SLC6A13 SLC7A11 SMOX SMPD1 SNRPA SNX11 SORBS2 SPSB3 SRD5A3 SRXN1 STK10 STK19 SULT1A1 SULT1B1 SULT1C3 SUOX SVIP TAGLN TAGLN2 TAT TAX1BP3 TC2N TDO2 TEX2 TFB1M TGFBI TGIF1 TGM2 TINF2 TM4SF4 TMEM140 TMEM160 TMEM203 TMEM41B TMEM66 TMEM85 TMX4 TNFAIP2 TPM2 TPM4 TPMT TRIAP1 TSC22D3 TSPAN13 TSPYL1 TUBB5 TUBB6 TUBG1 TXNIP TYMS TYSND1 UBE2C UBE2G2 UBE2L6 UBE2O UFC1 UFM1 UGDH UGT2B1 UGT2B15 UOX UPB1 UROD USP38 UST4R VAMP8 VAT1 VKORC1 VLDLR WDR1 YPEL3 ZFAND6 ZFP598 ZNHIT3 

Group 3 
 


clomipramine 
Group 1 
FAM111A 

Group 2 
AIF1 AKR1C14 AKR7A3 ALDH1A1 ALDOB ANGPTL4 ARG1 BAAT C1QA C1QB C1QC CCND1 CD74 CDK1 CISH CSF1R CTSS CXCL11 CYP3A9 DNASE2B DUSP1 EPHX1 ESM1 FAM134B FCER1G FCGR3A GAS2 GBP2 GCAT GCLC GJB2 GSTA5 GSTM1 GSTM2 GSTM3 GSTT3 HAO1 HMGCS2 IDI1 IL1B LSS LY6E MCM6 MMP3 MS4A6B MSMO1 MTTP OAS1A PAH PLAC8 RETSAT RGD1309362 RGD1562323 RRAGD RT1-BB RT1-DA RT1-T24-3 SCD1 SDCBP2 SELENBP1 SERPINB9 SLFN3 STAC3 SULT1A1 SULT1B1 TGM1 TSKU TYROBP UBD UBE2C UGT2B15 UPB1 UST4R 

Group 3 
 


tacrine 
Group 1 
ABCB4 ACLY ACOT12 AKR1C14 ARHGAP11A AURKA AURKB BAAT BUB1 BUB1B C4B CCNB1 CDC20 CDK1 CENPF CKAP2 CYP1A2 DECR1 ECH1 ECT2 FABP7 FADS1 GCK GJB1 GLUD1 HES1 HMMR KIF20A KIF20B KIFC1 MAD2L1 NR0B2 NUF2 NUSAP1 PLK1 PLK4 PRC1 RACGAP1 RAD51 RAPGEF4 SCD1 SGK1 SPC25 SREBF1 TACC3 TTK 

Group 2 
ABCA8 ACOT4 AGTR1A AKR7A3 ALDH1A1 ALDOB APOB ARG1 BDH1 BHMT2 BPGM C1QA C1QC C5 C8A CASP4 CCNE2 CDT1 CHEK1 CISH CLIC2 COBL COMMD6 CRELD2 CRYAB CXCL11 CYP1A1 CYP2C22 CYP4F1 DDIT3 DHRS3 DNAJC12 DOCK1 DSCC1 ECI1 EIF4E3 EPHX1 ESPL1 FAM111A FBXO5 FCGR2B FMO3 GCLC GCLM GCNT2 GLRX GPM6A GRN GSTA5 GSTT3 H2AFX HACL1 HAO1 HMGCR HPN HSDL2 KLF4 KLKB1 LIMS2 LOC100361733 LSS MAL2 MAOB MBOAT1 MCM3 MCM4 MCM6 MELK METTL7B MME MSMO1 MTTP NQO1 OAT OAZ1 OAZ2 P2RY2 PBK PCNA PECR PKDCC POLE2 PPP1R15A PTGR1 RCAN1 RGD1308059 RGD1562323 RGS2 RHPN2 RSAD2 SAT2 SDCBP2 SELENBP1 SERPINE1 SKA1 SLC25A25 SLC4A4 SLC6A13 SMC2 ST3GAL6 SULT1A1 SULT1B1 TAGLN TCP11L2 TGM1 TGM2 TM4SF4 TMEM176B TRAF4AF1 TSKU TSPAN13 TSPAN7 UGT2B1 UGT2B7 UST4R VNN1 WSB1 ZFAND2A ZFP354A ZWILCH 

Group 3 
ACSM2A THRSP 


iproniazid 
Group 1 
 

Group 2 
AVPR1A BUB1 C4BPB CPEB2 CXCL2 CXCL9 CYP1A1 ECT2 FAM134B FAM25A GBP2 GCLC HELLS HMOX1 HSPA1B IFIT3 LOC360228 LOXL2 LTB MCM4 MCM6 PFKP RAD51 RCL1 RDX RSAD2 SCD1 SEPHS2 SGK1 SLC7A11 SRD5A1 SREBF1 TAGLN THRSP TSPAN7 VLDLR ZFP354A 

Group 3 
 


pemoline 
Group 1 
 

Group 2 
 

Group 3 
CCNB1 CDC20 CDK1 ECT2 NR0B2 SCD1 UBE2C 


disulfiram 
Group 1 
ABCC3 AKR7A3 ALDH1A1 ANXA1 CCNE2 CISH COMT CREG1 CYP1A2 EPHX1 FABP1 GADD45G GCLC GSTA5 GSTP1 ID2 IFI27L2B IGFBP1 LOC100363484 MCM4 MCM6 MCM7 NQO1 NR1I3 PCNA PHGDH PIR PNPLA7 RAD51 RGS2 SGK1 SLC6A6 UGP2 UGT2B1 VIM WEE1 ZFP367 

Group 2 
CXCL2 CYP2C11 DHRS3 EFNA1 FABP7 FAM111A FAM134B GSTM3 HMGCS1 IFIT1 LOC500300 RGD1307603 SCD1 SULT1A1 THRSP 

Group 3 
C6 CAR3 CRYL1 CSRP2 GCLM GSR SDS SLC25A25 STAC3 


acetazolamide 
Group 1 
GADD45G 

Group 2 
 

Group 3 
ACLY CCNB1 CDK1 DAK FAM134B GCK HERPUD1 HES1 IL6R ISG15 MFSD2A MX2 NR0B2 SCD1 SGK1 SLC25A25 SPC25 SREBF1 TSC22D3 UBE2C USP18 ZFP189 ZFP354A 


tetracycline 
Group 1 
 

Group 2 
RCAN1 

Group 3 
 


cimetidine 
Group 1 
 

Group 2 
CYP1A1 

Group 3 
 


ranitidine 
Group 1 
 

Group 2 
AASS ABCB6 ACAA1A ACADVL ACYP2 ADCK3 AGMO AGRN AGTR1A AGXT2 AKR1B8 AKR1C12 AKR1C14 AKR1D1 AKR7A3 ALDH1A1 ALDH4A1 ALDH6A1 ALDOB AOX1 APOB AQP8 ARG1 ARHGAP24 ATF3 ATP6V0B ATP6V1B2 AVPR1A BAAT BBOX1 BCMO1 BDH1 BHLHE40 BHMT2 BLOC1S1 BUB1 C1QA C1QC C4B C4BPA C4BPB C5 C8A C9 CA2 CCDC125 CCND1 CCNE2 CD14 CD1D1 CDK1 CDO1 CES1F CES2C CFH CFI CH25H CHKA CIDEB CMBL CMC1 COL4A5 COMMD6 CPEB2 CPNE3 CPS1 CROT CRYAB CSRP2 CTSC CTSH CXCL1 CXCL10 CXCL11 CXCL2 CYP2C22 CYP2F4 CYP4F1 CYP4F4 DDIT3 DDX58 DECR1 DENND5A DEPDC7 DHRS3 DHRS4 DNAJC12 DNASE2B DOCK1 DPP4 DSCC1 ECI1 ECT2 ENPP2 ENTPD5 EPHX1 F10 F5 FABP2 FABP7 FAH FAM176A FAM25A FAM89A FBP1 FCGR2B FECH FILIP1L FLCN FMO1 FMO3 FN1 GAMT GAS2 GBP2 GBP4 GCGR GCK GCLC GCLM GDA GEMIN8 GGH GJB1 GK GLDC GLRX GLUD1 GNA14 GNAI1 GOLT1A GPC4 GPM6A GPNMB GRB14 GSS GSTA3 GSTA5 GSTM1 GSTM2 GSTM3 GSTM4 GSTT3 GYPC HAL HAO1 HAO2 HELLS HFE2 HGD HHEX HOGA1 HPN IFIT1 IFIT2 IGFBP3 IGFBP4 IGTP IL1B IRF7 ISG15 ITM2C IYD KLF4 KLKB1 LAMC2 LCAT LGALS3BP LIMS2 LOC100360824 LOC100361188 LOC100361568 LOC100361733 LOC100361841 LOC100362733 LOC500300 LOC686032 LTB LY6E MAL2 MAOB MARCKSL1 MAT1A MBL1 MBL2 MBOAT1 MCCC2 MCM4 MCM6 METTL7B MGST2 MRPL49 MS4A11 MS4A6B MSMO1 MTTP MX2 NAGS NEDD9 NIPSNAP1 NME3 NQO1 PAH PALMD PANK1 PARP9 PBLD PCK1 PDE4B PDLIM1 PECR PELO PHYHD1 PIR PKDCC PLA2G16 PLK4 PNPLA7 POPDC2 PPAP2B PPP1R15A PRC1 PRIM1 PRKRA PROC PSMB10 PTGR1 PVR PXDC1 PYCR1 PZP QPRT RAB38 RAD51 RAPGEF4 RCAN1 RCAN2 REEP6 RGD1305679 RGD1309350 RGD1309362 RGD1309730 RGD1310587 RGD1359349 RGD1562136 RGD1563547 RGD1564257 RGD1564614 RGS2 RHPN2 RRAGD RT1-DA RT1-S3 RTP4 SDCBP2 SEC16B SELENBP1 SEPP1 SERPINA10 SERPINA7 SERPINB9 SERPINE1 SERPINF2 SLC10A1 SLC22A18 SLC22A7 SLC22A8 SLC25A10 SLC2A2 SLC4A4 SLC6A6 SMC2 SRD5A1 ST3GAL6 STEAP4 STK10 SULF2 SULT1A1 SULT1B1 SUMF2 TAGLN TDO2 TFR2 TGM2 THRSP TIPARP TM4SF4 TMEM176A TMEM176B TMEM223 TOLLIP TPM2 TSEN34 TSPAN13 TSPAN3 TSPAN7 TYMS UBD UBE2C UGT2B15 UOX UST4R WSB1 XDH ZFAND2A 

Group 3 
 


famotidine 
Group 1 
 

Group 2 
CYP1A1 

Group 3 
 


omeprazole 
Group 1 
ABCC3 AKR7A3 AOX1 ATPIF1 CA2 CAR3 CASP12 CES2C CYP1A1 CYP1A2 CYP3A23/3A1 FMO1 G6PD GPX2 GSR GSTA5 GSTT3 HTATIP2 LOC100363484 NQO1 OAT ONECUT1 PHGDH PKLR PTGR1 RAB30 SCD1 SELENBP1 STAC3 TFRC 

Group 2 
CTGF FAM25A GSTP1 TAGLN 

Group 3 
ACSM2A ALDH1A1 BHLHE40 C6 COMT GNMT HSPB1 MCM6 PIR PRKAB1 R3HDM2 RT1-BB SDS SLC6A6 SRXN1 THRSP TXNRD1 UGT2B7 


glibenclamide 
Group 1 
 

Group 2 
ACSM2A SCD1 

Group 3 
SEPHS2 


chlorpropamide 
Group 1 
 

Group 2 
GSTA5 GSTT3 HAMP 

Group 3 
CCNB1 CDC20 CDK1 ECT2 NUSAP1 SPC25 UBE2C 


tolbutamide 
Group 1 
CYP8B1 

Group 2 
ANGPTL4 CREB3L3 CYP4A3 DUSP1 FAM25A FGF21 GADD45G GPX2 GSTA5 GSTM3 HMGCS2 LAMC2 LOC100361444 MAT1A SLC6A13 THRSP 

Group 3 
 


quinidine 
Group 1 
CTDP1 CYP1A2 SERPINF2 

Group 2 
AASS ABCB1A ABCF1 ACAA2 ACADS ACAT1 ACO1 ADCK3 ADORA2B AGMO AGRN AGTR1A AGXT2 AKR1B8 AKR1C14 AKR1C19 AKR7A3 ALDH1A1 ALDH3A2 ALDH4A1 ALDH6A1 ALDOB ANPEP ANXA1 AP1AR APOB AQP8 ARG1 ARHGAP11A ARHGAP24 ARHGEF2 ARL8B ATF3 ATF4 ATP6V0B ATP6V1B2 AURKB AVPR1A B4GALT5 BAAT BBOX1 BCMO1 BCOR BDH1 BET1L BHLHE40 BHMT2 BIRC2 BMP2 BOD1 BUB1 C1QA C1QB C1QC C5 C8A CA2 CASP4 CAV1 CBS CCNB1 CCND1 CCNE2 CCRN4L CD59 CDC20 CDCA7 CDH1 CDK1 CDO1 CDT1 CEP152 CES2C CH25H CHKA CIDEB CLCN4 CLEC4F CNPPD1 CNTF COBL COL4A5 COMMD6 COQ10B CPEB2 CPS1 CPT1A CRCP CROT CRYAB CSF1R CSRNP1 CTSC CXCL10 CXCL11 CXCL9 CYP1A1 CYP2C22 CYP4F1 CYP51 DDAH1 DDIT3 DECR1 DEK DENND5A DHODH DHRS1 DHRS3 DHRS4 DIXDC1 DNAJB9 DNAJC12 DNASE2B DOCK1 DPH5 DPP4 DUSP1 EAF1 EBPL ECH1 ECHDC2 ECI1 ECT2 EIF1 EIF1A EIF1AD EIF4E3 EMP1 EPHX1 EPPK1-PS1 F11R F2R F5 FABP2 FABP7 FADS1 FAH FAM102B FAM134C FAM13A FAM25A FAM89A FCER1G FCGR2B FCGR3A FCHSD2 FECH FEM1C FGA FGF1 FGF21 FILIP1L FLCN FLNA FMO1 FMO3 FNIP2 FOSL1 FOXA2 G0S2 GADD45B GAS2 GCLC GCLM GDA GDF15 GEMIN8 GJB1 GJB2 GLB1 GLDC GLRX GLUD1 GM2A GNA14 GNAI1 GPBP1 GPX2 GPX3 GRB14 GSTA5 GSTM1 GSTM2 GSTM3 GSTT3 GTPBP2 H6PD HADH HAO1 HAVCR1 HBS1L HEBP2 HELLS HFE2 HHEX HMGCS2 HMGN3 HN1 HOGA1 HPN HSD17B4 HSPB8 ICAM1 ID1 ID3 IDH2 IFIT3 IFITM1 IGFBP7 IL1B IL1R2 IL33 ISG20 ITM2C KCTD6 KDM6B KIF20A KIF20B KIFC1 KLF4 KRT8 LACTB LAMC2 LCP1 LGALS2 LIMS2 LOC100359743 LOC100360180 LOC100360205 LOC100360936 LOC100361188 LOC100361306 LOC100361568 LOC100361733 LOC100363197 LOC500300 LOC686032 LOC691807 LOXL2 LPAR6 MAB21L3 MAD2L1 MAFF MAFK MAGEH1 MAOB MAP2K1IP1 MARCKSL1 MBL2 MBOAT1 MCCC2 MCM3 MCM4 MCM6 MCM7 MELK METTL7B MGST2 MMP3 MRPL50 MS4A6B MSH2 MTTP MYL12B NAGS NDRG2 NDUFS1 NFE2L1 NIP7 NIPSNAP1 NMRAL1 NOP58 NQO1 NR1D1 NT5E NUDT9 NUF2 NUPR1 NUSAP1 OASL OBFC2A OSBP OTC P2RY2 PAH PAM PANK1 PBK PBLD PDCD2L PDK1 PDK4 PDLIM1 PDLIM2 PDRG1 PECR PELO PFKL PHLDA2 PIGY PLCXD2 PNP PNPLA7 POLR3G POPDC2 PPAP2B PPL PPP1R15A PPRC1 PRC1 PRKAB1 PTCD3 PTGR1 PTTG1 PVR PXDC1 QPRT R3HDM1 R3HDM2 RAD51 RARRES1 RASSF1 RCAN1 RCAN2 RELN REXO4 RGD1303142 RGD1304982 RGD1305679 RGD1308059 RGD1309350 RGD1359127 RGD1359349 RGD1563547 RGS4 RHBDD1 RHOQ RHPN2 RIOK3 RNASE4 RRAGD RSAD2 RTP3 RXRG S100A6 SARS SAT2 SCD1 SDCBP2 SEC16B SECISBP2L SELENBP1 SERPINA7 SERPINB9 SERPINE1 SH3GL3 SHMT1 SIGLEC5 SKA1 SLC20A1 SLC22A18 SLC25A25 SLC25A37 SLC25A4 SLC25A44 SLC40A1 SLC4A4 SLC7A11 SLPI SMARCE1 SMC2 SPC25 SPTBN1 SQRDL SRD5A1 ST3GAL6 STEAP4 STK10 SULT1A1 SULT1B1 TACC3 TAGLN TAP1 TCP11L2 TDO2 TGM2 THNSL1 TIMM9 TIPARP TM2D2 TM4SF4 TMEM140 TMEM176B TMEM223 TOLLIP TOM1 TPM2 TRAP1 TRIB3 TRMT61A TSPAN13 TSPAN3 TSPAN7 TSPO TTPAL TYROBP UAP1 UBAP1 UBE2C UBE2G2 UBE2J1 UBN1 UGDH UGT2B15 UGT2B7 USP18 UST4R VIM WFDC2 WSB1 XDH ZFAND2A ZFP36 ZFP395 ZFP422 ZFP598 ZFP655 

Group 3 
 


disopyramide 
Group 1 
ABCB1A AHR APOB ARHGAP11A ARL8B BUB1 CCNB1 CDC20 CDK1 CKAP2 ECT2 EPHX1 GCGR KIF20B KIFC1 LGR4 LOC100361188 LOC686032 NUF2 PBK PRC1 RAD51 RAPGEF4 SCD1 SGK1 SKA1 UBE2C ZFP354A 

Group 2 
AASS ABCF1 ACAT1 ACLY ACOT4 AGMO AGRN AGTR1A AGXT2 AKR1B8 AKR1C12 AKR1C14 AKR1C19 AKR7A3 ALDH1A1 ALDH4A1 ALDH6A1 ALDOB AOX1 APOC2 AQP8 ARG1 ARHGAP24 ATF3 ATP6AP2 ATP6V0B ATP6V1B2 ATP6V1C1 AVPR1A BAAT BBOX1 BCMO1 BDH1 BHLHE40 BHMT2 BRI3 C1QA C1QC C4BPB C5 C8A CASP4 CBS CCDC125 CCND1 CCNE2 CD68 CDO1 CES1F CES2C CFH CH25H CHAC1 CISD3 CISH CNP CNTF COL3A1 COMMD6 CPEB2 CPNE3 CPS1 CPT1A CRELD2 CROT CSRNP1 CSRP2 CTSC CXCL10 CXCL11 CYP1A1 CYP2C22 CYP4F1 DDIT3 DDX58 DECR1 DEF8 DENND5A DHRS3 DNAJB11 DNAJC3 DNASE2B DOCK1 DPH5 DPP4 DSCC1 DUSP6 ECI1 EIF1 ENTPD5 ESM1 F2R F5 FABP2 FABP7 FAH FAM25A FAM89A FAR1 FBP1 FCGR2B FECH FMO1 FMO3 FOXA2 FOXK2 GADD45A GADD45G GAMT GAS2 GBP2 GCLC GCLM GDA GEMIN8 GJB1 GLDC GLRX GLTPD1 GLUD1 GNA14 GNAI1 GPD1 GPM6A GRB14 GSTA5 GSTM1 GSTM2 GSTM3 GSTT3 H6PD HAO1 HBS1L HELLS HGD HHEX HMGCR HMGCS2 HN1 HNF4A HNRPH1 HPN ID3 IDH2 IFIT1 IGFBP4 ITM2C KLF4 KLKB1 LACTB LGALS2 LIMS2 LOC100360205 LOC100361733 LOC100361841 LOC100362733 LOC100363197 LOC500300 LRAT LTB LY6E LYVE1 MAFK MAGEE1 MAGEH1 MANF MAOB MAP2K1IP1 MARCKSL1 MBL1 MBL2 MBOAT1 MCCC2 MCM3 MCM4 MCM6 MCM7 MELK MET METTL7B MGST2 MMP3 MSMO1 MTTP MX2 NAGS NET1 NFE2L1 NFIL3 NIPSNAP3B NMRAL1 NQO1 NR0B2 OBFC2A OSBP P2RY2 PAH PANK1 PBLD PECR PELO PIR PKDCC PLCXD2 PNPLA7 PPAP2B PPP1R15A PRKCZ PSMB10 PTGR1 PVR PXDC1 QPRT RAB11A RALGPS2 RGD1303142 RGD1305679 RGD1308059 RGD1309350 RGD1309362 RGD1359349 RGD1562323 RGS2 RIOK3 RNASE4 RRAGC RRAGD RSAD2 RTP4 SARS SDCBP2 SDF2L1 SEC16B SELENBP1 SEPP1 SERPINA7 SERPINB9 SERPINE1 SERPINF2 SGK2 SH3BGRL SLC20A1 SLC22A18 SLC22A7 SLC25A25 SLC2A2 SLC40A1 SLC4A4 SLC6A8 SMARCE1 SMC2 SQRDL SRD5A1 ST3GAL6 STEAP4 STK10 STK17B SULF2 SULT1A1 SULT1B1 TACC3 TATDN2 TDO2 THNSL1 TIMM9 TM4SF4 TMEM176B TMEM41B TMEM9 TOLLIP TRAK2 TRMT61A TSPAN13 TSPAN3 TSPAN7 TST TYMS UBD UGT2B15 UOX UST4R VIM WSB1 XDH ZFAND2A ZFP598 ZWILCH 

Group 3 
TSKU 


mexiletine 
Group 1 
 

Group 2 
 

Group 3 
 


ibuprofen 
Group 1 
ACAA2 ACOT4 AGRN AIG1 APOL9A BCL7B CAV1 CAV2 CCDC101 CPNE3 CPT1A CPT2 CRELD2 CREM CRY1 CXCL1 CYP1A1 DECR2 DGAT2 DPH5 DUSP1 ECH1 ECI1 FABP1 FAH FAM213B FAM82A1 GEMIN8 GMFB HEXIM1 HIST1H4B HMGCS2 HSPB8 ISG15 KCTD6 LACTB2 LOC100360936 MAOB MCCC2 NAPRT1 OAT OSBPL11 PDK4 PDLIM1 PER2 PHLDA3 POLG2 PPIF PRKAB1 RAB38 RCAN2 RGD1308059 RGD1309730 RIOK3 RSAD2 SELENBP1 SLC22A8 SLC25A25 SLC6A6 SRXN1 STAC3 TAGLN TIMM9 TMEM140 TMEM150A TOB1 UGDH VNN1 ZFP36 

Group 2 
AACS AASS ABCB1A ACAA1A ACLY ACOT1 ACSL3 ACSS2 ACTN1 ADORA2B ALDH1A1 ANGPTL4 ARHGAP11A ATF3 ATF5 AURKB BDH1 BDH2 BOP1 BUB1 C5 C8A CCDC117 CCNB1 CDC20 CDK1 CHAC1 CHKA CHKB COL4A5 COQ10B CPEB2 CPT1B CREB3L3 CTGF CXCL10 CYP2E1 CYP3A18 CYP4A3 CYP4B1 DAO DDAH1 DDC DHRS3 DNAJB1 DSCC1 ECT2 EIF4E3 ERLIN1 ETFDH F2R FAM25A FAM89A FAM92A1 FAR1 FLNA FOSL1 FOXA2 G0S2 GADD45G GALK1 GNA14 GOLT1B GPC4 GPD1 GPM6A GRB14 GSTA5 GSTM3 GSTP1 GTPBP2 HAMP HCFC2 HIST1H2BH HMGCS1 HMGN3 HSDL2 HSPA1B HSPA4L HSPB1 IDH2 IDI1 IFIT3 IL1R2 KIF20A KIF20B KIFC1 KLF4 LAMC2 LCP1 LIMS2 LOC100359743 LOC100361568 LOC100363197 LOC500420 LOC680097 LOC685045 LTB MBOAT1 MCM6 MELK MMP12 MMP3 MSMO1 MVD MYH10 MYL12B NGFRAP1 NIPSNAP1 NUF2 NUPR1 NUSAP1 PBK PDLIM2 PDRG1 PIM3 PION PLIN2 PMVK POPDC2 PPP1R15A PRC1 PRKRA PTTG1 PVR QPRT RAD51 RGD1307603 RGD1359349 RGD1562997 RGD1564300 RHBDD1 RHOC RHPN2 RXRG SCD1 SEC16B SERPINA10 SERPINB9 SGK1 SGK2 SLC16A6 SLC25A20 SLC4A4 SLC5A3 SNX15 SPA17 SPC25 SRD5A1 STK19 TACC3 TFRC TIFA TM2D2 TMEM176B TMEM9 TMLHE TRAF4AF1 TRMT61A TSKU TSPAN7 UBE2C UBE2G2 UGT2B1 UST4R XIAP XPO1 ZFAND2A ZFP598 

Group 3 
CYP7A1 DMGDH G6PC GK LBP LCN2 LOC360228 MX2 OAS1A PPP1R3B SDS TAT XPNPEP2 


furosemide 
Group 1 
AASS AGRN ANXA1 ATF3 CCNB1 CDC20 CDK1 CDKN3 CDR2 ECT2 KIF20A LOC500300 NUSAP1 PDRG1 SLC4A4 SPC25 TAGLN TUBB6 UBE2C 

Group 2 
AKR1B8 BAG3 BMP2 CCRN4L CDKN1A CISH CSRNP1 CTGF CYP1A1 CYP2E1 CYP4A3 DACT2 DUSP5 EAF1 EIF4E3 EPPK1-PS1 FABP7 FAM25A FAM89A FOSL1 GADD45A GBP2 GMFB GPNMB GSTM3 HAMP HSPA1B HSPB1 IGFBP1 IGTP IRGM ISG15 ISG20 KLHL21 LACTB LIMS2 LOC100360936 MAFF MAFK MARCKSL1 MGP MMP3 MX2 NR0B2 NR1D1 OAS1A OASL OBFC2A PAH PI4K2B PPP1R15A PSMD5 RGD1309350 RGD1309362 RSAD2 RT1-T24-3 RTP4 SCD1 SELENBP1 SERPINE1 SLC20A1 SLC7A11 SRXN1 STK17B SULT1A1 TM4SF4 TMBIM1 TSPAN13 UAP1 UBE2O UGT2B1 WIPI2 XPO1 ZDHHC7 ZFAND2A 

Group 3 
SDS UPB1 


triamterene 
Group 1 
 

Group 2 
CYP1A1 

Group 3 
 


nifedipine 
Group 1 
ABCC3 AHR ALDH1A1 ALDH1A7 ANXA7 CAR3 CES2C CREB3 CSRP1 CTH CYP3A23/3A1 CYP3A9 DDHD1 DGAT2 ECH1 ELOVL5 ETHE1 GADD45B GCAT GNMT GOT1 GPX2 GSR HAL HMGCR IDI1 INMT LECT2 LOC100362572 LOC500420 LOC689574 MSMO1 NR1I3 PHGDH PIR PKLR PLA1A PLA2G12A POLR3G POR PSMB8 PSMB9 PTPN21 RAPGEF4 RGD1307603 RGD1309437 RPRM SCD1 SLC6A6 SRD5A1 SREBF1 TFRC THRSP TXNRD1 USP14 VNN1 

Group 2 
ACTN1 AKR1B7 ANXA1 CAV1 CCND1 CPT1A CRELD2 CRYAB CTGF CXCL11 DAO DDIT3 DNAJC12 FABP7 FAM25A FAR1 FILIP1L GSTM3 HAVCR1 HSPB1 IFIT3 ISG15 LAMC2 LIMS2 LMCD1 MARCKSL1 MCM4 MCM6 MGC105649 MMP12 ONECUT1 PRKCZ PYCR1 RSAD2 SLC25A4 SULT1A1 TAGLN TM7SF2 

Group 3 
A2M AKR7A3 C6 FADS2 GCLM GLS2 HES6 HTATIP2 IGFBP2 SDS SERPINA6 SNX10 STAC3 XPNPEP2 


captopril 
Group 1 
 

Group 2 
ACAD11 ADHFE1 AKR1B8 ALDOB ANXA1 ARHGAP11A BHMT2 BUB1 CA2 CCND1 CCNE2 CD44 CDK1 CDO1 CES1C CKAP2 CMBL CPS1 CSAD CTGF CXCL5 CYP1A1 CYP26A1 CYP2A2 CYP2C11 CYP2J4 CYP4A3 CYP4F4 DCN DSCC1 EHHADH FAH FAM25A FBP1 FCGR2B FMO3 FOSL1 FTCD GCLC GCLM GNMT GSTA5 HAMP HAO2 HAVCR1 HMGCR HMGCS2 HMOX1 HSD17B13 HSD3B5 ID1 ID2 ID3 IFIT1 IFIT3 IGFBP3 IL1R2 IL33 ISG15 KIFC1 KLKB1 LOC686032 MAD2L1 MBOAT1 MCM4 MCM6 MCM7 MME MMP12 MMP3 MX2 NUPR1 PAH PCK1 PCNA PFKP PHYH PLK4 PON3 RAD51 RGS2 RT1-S3 SAA4 SCD1 SDCBP2 SEPP1 SERPINE1 SLC10A1 SLC27A2 SLC7A11 SLPI SMOX SRD5A1 SULT1A1 SULT1B1 SULT1C3 TDO2 TGFBI THRSP TXNRD1 UGDH UGT2B7 UPB1 UPP1 UST5R VIM 

Group 3 
 


enalapril 
Group 1 
 

Group 2 
AASS ADH1 AGRN AK3 AKAP17A ALDH1A1 ALDH4A1 ALDH9A1 ATF3 AZIN1 B3GNT2 BAG2 BAG3 BAZ1A BCL7B BDH2 BLOC1S1 BMP2 BRD2 BUB1 C5 CAR3 CAV1 CBS CCDC117 CCL2 CCL3 CCL7 CD14 CDR2 CES1C CES2C CETN2 CFI CHAC1 CHKA CLN8 COL4A5 COQ10B CRCP CREM CRYAB CSRNP1 CTDP1 CXCL10 CXCL2 CYP1A1 CYP2C11 CYP2E1 CYP3A18 CYP3A23/3A1 DDIT3 DHODH DHRS3 DIXDC1 DNAJB9 DPP4 DUSP1 DUSP5 DYRK1A EAF1 ECI1 ECT2 ENPP3 EPHA2 EPHX1 EPPK1-PS1 F5 FABP1 FADS1 FAM25A FAM89A FGF21 FLNA FOSL1 FUCA2 GADD45A GADD45B GALK1 GBE1 GDF15 GEM GEMIN8 GGCX GLDC GNA14 GNL3 GOLT1B GPBP1 GPM6A GPX2 GRB14 GSTA5 GSTM3 GSTT3 GYS2 HAL HAMP HERPUD1 HEXB HFE2 HNRPDL HSD17B4 HSPA1B HSPA4L HSPB1 HSPH1 HTATIP2 IDH2 IER2 IL17RA JUN KCTD6 KDM6B KLF4 KLF6 KLHL21 KLHL24 KRT8 LIMS2 LOC100360205 LOC100360270 LOC100360936 LOC100361733 LOC306766 LOC500300 LRAT LYPLAL1 MAB21L3 MAFF MAFK MAOB MAP2K3 MAP3K1 MAPKAPK5 MCCC2 METTL7B MGP MGST2 MMP3 MRPL23 MTERFD1 MTF1 MYADM MYC NASP NDUFA9 NGFRAP1 NIPSNAP1 NNT NR1D1 NXF1 OCLN OSGIN1 OSGIN2 OTC PAIP1 PALMD PARD6B PDK1 PDRG1 PELO PHLDA1 PIGP PIM3 PLBD2 PLK2 POPDC2 PPIF PPP1R15A PPRC1 PRKAA1 PRKAB1 PRTFDC1 PSAT1 PVR PXDC1 PXMP2 PYCR1 PYGL QPRT RABGEF1 RAD18 RASSF1 RCAN1 RCAN2 RDH10 RDH7 REEP6 RGD1303142 RGD1304982 RGD1305679 RGD1309362 RGD1309730 RGD1359349 RGD1562997 RGD1563547 RHPN2 RIOK3 RNF111 RNPC3 RORA RSAD2 RTP3 RXRG RYBP SELENBP1 SERPINA11 SERPINE2 SERTAD1 SGK1 SIAH2 SLC20A1 SLC25A1 SLC25A25 SLC25A33 SLC25A37 SLC38A2 SLC4A4 SLC7A11 SMARCE1 SNX15 SORBS2 SRD5A1 SRXN1 STEAP4 STK10 STK17B STK19 STK40 STS SULF2 SULT1C3 TACC2 TAGLN TBPL1 TCP11L2 TGM1 TM4SF4 TMCC3 TMEM140 TMEM19 TMEM223 TMEM39A TMLHE TNFRSF12A TRAP1 TSPAN7 TUSC3 UAP1 UBAP1 UBE2C UBE2G2 UBN1 USPL1 UST4R VPS37B VPS37C VPS41 ZDHHC7 ZFAND2A ZFP36 ZFP598 

Group 3 
 


simvastatin 
Group 1 
ACAA1A ACAA2 ARHGAP11A ASPM AURKA AURKB BUB1 C4B CCNB1 CDC20 CDK1 CDO1 CKAP2 CREB3L3 CYP1A2 CYP3A23/3A1 CYP4A3 CYP4B1 CYP51 DHCR7 ECT2 EHHADH FABP1 FAH FRMD6 G0S2 GLS2 GNMT H2AFX HMGCS1 HMGCS2 HSD17B13 IDI1 IGFBP4 KIF20A KIF20B KIF22 LAPTM4B LOC100361444 LOC100361568 MAD2L1 MCM4 MCM6 MCM7 MID1IP1 MSMO1 NUF2 NUSAP1 OAT P2RY2 PANK1 PBK PLK1 PLK4 PMVK PPP1R3B PPP1R3C PRC1 RAB30 RAD51 RFC4 S1PR1 SKA1 SLC27A2 SLC6A13 SMC2 SMC4 SPC25 SQLE SRD5A1 TACC3 THRSP TRAF4AF1 TRIM59 TUBB5 TUBB6 TYMS UBE2C ZFP367 

Group 2 
ACSL1 ACTN1 ARG1 C4BPB CAV1 CCND1 CLEC4F CMBL CPT1B CRP CTGF CXCL10 CXCL11 CXCL16 CXCL5 CYP1A1 CYP8B1 DCLRE1A EFNA1 FAM25A FBP1 FER1L5-PS1 FTCD GBP2 GK GNA14 GPD1 GPT HADH HAO2 HFE2 HSD3B5 LOC100359743 LOC686032 LRAT MFSD2A MMP12 MTTP OTUD1 PCK1 PCNA PCSK9 PDK4 PHYH PRIM1 RAB32 RGD1562323 SAA4 SERPINB9 SULT1C3 TAGLN TDO2 TM7SF2 TMEM150A UPB1 

Group 3 
CDKN3 CYP7A1 GCK STAC3 TSKU 


clofibrate 
Group 1 
ABHD1 ACAA2 ACOT1 ACOT2 ACOT3 ACOT4 AIG1 CISH CRAT CREB3L3 CYP4A3 DECR1 DGAT2 DPT EHHADH FABP1 FAM176A HADH HMGCS2 NUPR1 PCK1 PKLR PPP1R3C SLC27A2 THRSP TMEM120A TSKU VNN1 

Group 2 
CSAD CYP1A1 FBP1 G0S2 GK LOC100361568 SCD1 

Group 3 
ACLY AURKB BCL6 CCNB1 CCRN4L CDC20 CDK1 ECT2 FOXA2 HES6 HMMR HSPB1 INMT KIF22 MCM6 MFSD2A NR0B2 NUSAP1 OAF ONECUT1 PBK RAB30 SPC25 SRD5A1 STAC3 TAT TSC22D3 UBE2C ZFP354A 


gemfibrozil 
Group 1 
ACOT2 ACOT4 AIG1 CYP4A1 ECH1 ECI1 EHHADH HMGCS2 HSDL2 VNN1 

Group 2 
AKR1B8 FMO1 HAMP TXNRD1 

Group 3 
ACOT1 ACOT3 ACSM5 GLS2 ME1 OAF RAB30 UBD XPNPEP2 


fenofibrate 
Group 1 
ACAA1A ACOT1 ACOT2 ACOT3 ACOT4 ACOT7 AIG1 CDK1 COLQ CPT1B CRAT CROT CYP4A1 CYP4A3 DGAT2 DUSP1 ECH1 ECI1 EHHADH FABP1 FBP1 FMO1 FMO3 HMGCS2 HMMR HSDL2 MGLL NUDT7 NUSAP1 PCK1 PEX11A PKLR PPP1R3B RAB30 RCAN1 RGD1562284 SLC22A5 THRSP TSKU VNN1 

Group 2 
GK 

Group 3 
ABCA8A ABHD1 ACBD6 ACOX2 ALDH1A7 APOA5 AQP7 ASPM BBS2 BUB1 CAR5A CDC20 CDH17 CDKN3 CENPK CIDEA CKAP2 CYP17A1 CYP1A2 CYP2C11 CYP7A1 ECT2 EPHX2 FAM195A GLS2 GPD2 HES6 HSPB1 KIF22 MAFB MCM6 ME1 MRPL49 PBK POLG2 PPP1R3C PRODH RFC4 RGD1307603 RT1-S3 SDS SLC37A4 SPC25 SRD5A1 STAC3 TMEM120A TRAF4AF1 TSC22D3 TUBB6 UGP2 UGT2B1 XPNPEP2 


griseofulvin 
Group 1 
 

Group 2 
AKR7A3 ALDH1A7 BHLHE40 GSTA5 ONECUT1 RCAN1 

Group 3 
 


promethazine 
Group 1 
ALDH1A1 ALDH1A7 BHLHE40 CES2C COMT CYP1A1 ECI1 HERPUD1 MFSD2A NR0B2 SREBF1 THRSP TSKU UGT2B1 ZFP354A 

Group 2 
ADH1 ARG1 BAAT BCL6 CD68 CXCL11 CYP4F4 DHRS3 DNASE2B EPHX1 FAM25A G6PD GCAT GPNMB GSTK1 GSTM3 GSTT3 MID1IP1 MMP12 SCD1 SGK1 SULT1A1 SULT1B1 TIPARP VNN1 

Group 3 
 


gentamicin 
Group 1 
BCMO1 ECI2 FOSL1 IFIT2 NR0B2 

Group 2 
AASS ACAT1 ACSS2 AGRN AHR AK3 ALG14 ANKRD49 ANP32E ANXA1 ARCN1 ARFGEF2 ARHGAP24 ARHGDIB ARL6IP5 ARMC10 ATF3 AZGP1 BAZ1A BCKDK BCL6 BCL7B BCOR BMP2 BNIP3L BRD2 BUB1 C1GALT1 C1QC CASP12 CCDC117 CCDC125 CCDC53 CCL2 CCL7 CCNC CCNL1 CCNYL1 CCRN4L CDK1 CDR2 CETN2 CHCHD8 CHKA CHMP1B CIDEC CLDN2 CLK1 CLN5 CMTM3 CNP CNTF COL3A1 COL4A1 COL4A2 COL4A5 COQ10B COQ3 CPEB2 CPNE3 CPPED1 CRIP2 CRY1 CRYAB CSF2 CSRNP1 CSTF2T CTDP1 CXCL1 CXCL10 CXCL2 CXCL5 CYP26A1 CYP2A2 CYP2D3 CYP2E1 CYP3A18 CYP3A23/3A1 CYP4A1 CYP4A3 CYP51 DAB2 DACT2 DARS DBNL DCLRE1A DCN DDX42 DDX50 DECR1 DEM1 DHODH DHRS3 DIXDC1 DMGDH DNAJB2 DNAJC12 DOLK DTWD1 DUSP1 DUSP5 DUSP6 DYNC1LI2 DYRK1A ECI3 ECT2 EDNRB EID2 EIF1 EIF1AX EIF4E3 EPHA2 EPPK1-PS1 ESM1 EZR F2R F5 FABP1 FADS2 FAM122A FAM190B FAM25A FAM58B FAM76B FAM89A FCGR2B FCGR3A FGF21 FH FLCN FLNA FNIP2 FOPNL FUNDC1 G0S2 GADD45A GADD45B GADD45G GBP2 GCA GDF15 GEM GEMIN4 GJB2 GLCCI1 GLTPD1 GMFB GMNN GNA14 GOLT1B GOT1 GPBP1 GPX2 GSTCD GSTP1 GTF2B GTPBP10 GUSB GYS2 H1F0 HAUS1 HDAC1 HEBP2 HFE2 HIPK3 HIST1H3F HN1 HNRNPK HNRPDL HOOK3 HSPA4 HSPA4L ID1 ID2 ID3 IDH2 IDS IER2 IER3 IFITM1 IGFBP3 IGFBP7 IGTP IL1B IL1R2 IRF7 IRF9 IRGM IRS2 ISG15 KCNJ8 KCTD15 KDM6B KHK KLF4 KLF6 KLHL21 KRCC1 LCMT2 LCP1 LEO1 LEPROT LGALS2 LIMS2 LIN7C LMBRD1 LOC100192313 LOC100359743 LOC100360017 LOC100360606 LOC100360936 LOC100361188 LOC100361517 LOC100361733 LOC100361841 LOC100362034 LOC100362678 LOC100362733 LOC287274 LOC290577 LOC500300 LOC500420 LOC685398 LOC691849 LPP LRAT LSM10 LYVE1 MAB21L3 MAFF MAFK MAGEH1 MAP2K3 MAP3K8 MAPK6 MARCKSL1 MBD1 MCM2 MED31 METTL11A METTL18 MFAP3 MGC105560 MGC105649 MGC125002 MITD1 MMACHC MMP12 MPP5 MPPE1 MRPL11 MRPL19 MRPL23 MRPL49 MRPS17 MS4A11 MSH2 MSL1 MSMO1 MTMR10 MX2 MYADM MYC NAGK NAT1 NDE1 NDNL2 NDUFAF1 NDUFAF4 NFU1 NGFRAP1 NMRAL1 NNT NPAP60 NQO2 NR1D1 NR4A1 NT5C3L NT5E NUF2 NUP37 OMA1 ONECUT1 OSGIN1 P2RY2 PAIP1 PALMD PARD6B PARL PARP12 PARP2 PCK1 PCTP PDE4B PDK1 PDK4 PEX2 PFKP PHLDA1 PHLDA2 PKDCC PLCXD2 PLDN PLK2 PLSCR1 POGLUT1 PPP1R10 PPP3CA PRIM1 PRKAA1 PSPC1 PTEN PTTG1 PVR PVRL2 PXDC1 PXMP2 PYCR1 QDPR RAB11A RAB30 RAB38 RAD18 RAD51 RARS2 RASSF1 RBBP9 RCN2 RDH14 RDH7 RFX5 RG9MTD3 RGD1302996 RGD1303142 RGD1306595 RGD1306839 RGD1307325 RGD1307603 RGD1308147 RGD1309374 RGD1309730 RGD1310553 RGD1310769 RGD1311164 RGD1311745 RGD1359349 RGD1359529 RGD1560010 RGD1560873 RGD1563863 RGD1565033 RGS4 RHOB RHOD RHPN2 RIOK3 RIPK2 RIPK4 RLIM RNASE4 RND3 RNF111 RNF26 RORA RPS4Y2 RTP4 RYBP SAMD8 SCD1 SCNM1 SCOC SECISBP2L SELENBP1 SERPINA11 SERPINA7 SERPINB9 SERPINE1 SERPINH1 SETD6 SGK1 SGK196 SGMS1 SGMS2 SIAE SLC16A13 SLC19A2 SLC25A24 SLC25A25 SLC25A37 SLC25A4 SLC27A2 SLC27A5 SLC35B4 SLC39A10 SLC5A3 SLC6A6 SLC7A11 SMARCA5 SMARCE1 SNRNP48 SPARCL1 SPCS1 SPG20 SPRYD4 SRBD1 STK3 SULT1C3 TACC3 TAF1D TAGLN TBC1D15 TCEAL8 TCP11L2 TEP1 THNSL1 TIPARP TM2D2 TM4SF4 TMCC3 TMEM126B TMEM184C TMEM185B TMEM39A TMEM55A TMEM69 TNIP1 TP53INP2 TRADD TRIM25 TSKU TSPAN13 TSPAN3 TTC15 TTC39A TYMS UBAP1 UBE2G2 UBIAD1 UBN1 UGCG UPP1 USP14 USPL1 VIM WDFY1 WDR11 WFDC2 WIPI1 WSB1 WTAP WWP1 XBP1 XIAP XPOT YRDC ZAK ZBTB43 ZBTB8OS-PS1 ZC3H7A ZCCHC17 ZFAND2A ZFP354A ZFP36 ZFP422 ZFP597 ZFP637 ZFP868 

Group 3 
CISH 


naproxen 
Group 1 
AADAC AASS ABCB1A ACAA1A ACAD11 ACADL ACADM ACLY ACO1 ACOT12 ACOT2 ACOT3 ACOT4 ACOT7 ACSL1 ADCK3 AHCY AHNAK AKR1E2 ALDH1A1 ALDH3A2 ALDOB AMDHD2 AMOTL2 ANGPTL4 AOX1 APOL9A ARPC1B BAAT BBOX1 BRP44 C1S CAV1 CAV2 CCNYL1 CD14 CEBPA CES1D CFH CHCHD10 CHKB CLPX CMBL CPT1A CPT2 CRCP CREB3L3 CRELD2 CREM CRIP2 CROT CTGF CTH CXCL1 CXCL11 CYP1A1 CYP2A2 CYP2E1 CYP2J3 CYP2J4 DAP DCAF11 DDX39A DECR2 DEPDC7 DGAT2 DUSP1 ECI1 ECI2 EEF1B2 EEPD1 EHHADH EI24 ENTPD5 EPHX1 EPHX2 EPRS ERLIN1 ETFDH ETHE1 F5 FABP1 FAHD1 FAM111A FAM82A1 FAR1 FBP1 FGF21 FGL1 FLNA FMO1 FN1 FZD8 G6PC GAS6 GBE1 GDA GJB1 GK GLRX GLS2 GNMT GPD1 GPT GSS GTPBP2 GULO HACL1 HADH HAGH HFE2 HGFAC HIBCH HMGCS2 HMOX1 HSD17B10 HSD17B13 HSD17B4 IDI1 IER3 IGF2BP3 IGFALS IMPA2 INSIG2 JUNB KLF15 KYNU LACTB2 LAMC2 LBP LCN2 LCP1 LGALS3 LIMS2 LOC100361568 LOC360228 LOC500420 LOC685045 LOC686032 LOC689574 LOXL2 LPCAT3 LTB MAP7D1 MARCKSL1 MARVELD1 MGC105649 MID1IP1 MOCS2 MSMO1 MVP NADKD1 NDRG2 NFKBIZ NQO1 NUDT7 OAT OSBPL11 PANK1 PCSK9 PDRG1 PEX11A PFKP PHLDA3 PION PLA1A PLIN2 PLSCR1 PPAPDC1B PPP1R3B PRODH PSMB10 PTGR1 RASSF1 RB1 RBM3 RBP1 REEP6 RGD1305679 RGD1307603 RGD1308059 RGD1309534 RGD1310552 RGD1311910 RNASE4 SCD1 SCLY SDF2L1 SEC11C SEL1L SELENBP1 SEMA4A SEPHS2 SERPINA10 SERPINA11 SERPINA3N SERPINB1A SERPINB9 SLC22A8 SLC25A22 SLC25A25 SLC25A42 SLC27A2 SLC2A2 SLC44A1 SLC4A4 SLC6A13 SLC6A6 SNRPA SOD2 SORD SREBF1 SRXN1 SSR2 STAC3 STAT3 STBD1 STEAP4 STK19 TAGLN2 TAT TIMP1 TMED3 TMEM106B TMEM140 TMEM150A TMEM176A TMEM176B TNFAIP2 TSC22D3 TSKU TUBB6 UPP1 WBP5 XPNPEP2 YPEL5 ZFP354A 

Group 2 
ACAA2 ACOT1 ACSL3 ACTN1 ADORA2B ALDH1A7 ARHGAP11A ATF3 B3GALNT1 BUB1 CCNB1 CDH17 CDK1 CHAC1 CPT1B CRYAB CXCL10 CYP3A9 CYP4A1 CYP4A3 DACT2 DCN DDX39B DECR1 DNAJA3 DPYSL2 ECH1 ECT2 EIF4E3 F10 F2R FAM25A FAM89A GPNMB GPX2 GSTM3 HSDL2 HSPA4L ID3 IL33 KIF20A LMCD1 LOC100359743 LOC100360205 LOC100360936 MCM6 MMP12 MSN MTTP MYH10 PCTP PDK4 PKIB PNPLA2 PSPC1 RAD51 RETSAT RGD1308772 RGD1309362 RGD1562323 RHBDD1 RHOC RSAD2 SEPW1 SGK2 SLC19A2 SLC22A5 SLC25A20 SLC25A24 SLC25A4 SMOX SNX11 SULT1A1 TACC3 TAGLN UBE2C VNN1 

Group 3 
A2M ADH4 AGMO AGXT2 AKR1C1 AKR1C14 AKR7A2 AKR7A3 BHMT2 BPHL C4BPB C5 CAR5A CSAD CYB5A CYB5R3 CYP2D3 CYP3A18 CYP7A1 CYP8B1 DDC DHRS7 DMXL2-PS1 DSC2 DUSP6 ELOVL5 FAM134B FAM210B FKBP11 GSTM7 HES6 HGD INMT MGLL MRO NET1 ORM1 PAPSS2 PTMS QDPR RGD1564865 SDS SLC13A5 SLC37A4 SPINK3 SQLE SULT1E1 TFRC TTC36 TTPA UGT2B1 


methyltestosterone 
Group 1 
BUB1 CDK1 CKAP2 ECT2 GCK KIF20A NUSAP1 SERPINA6 TACC3 UBE2C 

Group 2 
CTGF TAGLN 

Group 3 
AKR7A3 CCNB1 CDC20 CDKN3 EPHX2 FADS2 GSTA5 PHGDH RBP7 SMC2 SPC25 


ethionamide 
Group 1 
AASS ABCB1A ACOT9 ACOX2 ADHFE1 ADORA2B AIMP2 AKR7A3 APEX1 APON ASNS ASPA ATF4 BASP1 BDH1 BTG2 BTG3 C1R C1S C9 CALU CCL2 CCND1 CCNYL1 CHAC1 CISD3 CITED2 CLCN4 CRELD2 CSRP2 CTH CYP2D3 DDIT3 DDX39A DNAJB11 DUSP5 EBNA1BP2 EEF1B2 EEF1D EIF1A EIF1AD EIF4EBP1 FABP7 FAR1 FBL FEN1 FKBP11 FMO1 GADD45A GAR1 GARS GCK GK GLTPD1 GMDS GNL2 GNMT GSS GSTM3 GSTM7 GTPBP2 GUCY1B2 HERPUD1 HSP90B1 IGFALS IGTP INMT ISYNA1 IYD KDELR3 KYNU LOC100361568 LOC100362572 LRRC59 MAFF MAOB MAT1A MCM2 MCM3 MCM7 MRPS18B MRTO4 MYC NARS NGDN NOP58 NPAS2 NUPR1 NXT1 OAT OSGIN1 PAK1IP1 PDIA4 PELO PHGDH PPP1R15A PPP1R3B PPP1R3C PRKCZ PSMB9 PTPN21 PYCR1 PYGL RAB24 RAD51 RARRES1 RCAN1 RGD1305222 RGD1305347 RGD1307603 RGD1310587 RGD1559909 RGD1563365 RGD1564257 RGN RGS5 RIOK3 RND1 RT1-S3 S100A10 SARS SDF2L1 SELM SELS SEMA3C SLC20A1 SLC22A8 SLC38A2 SLC3A2 SMOX SREBF1 SRM SRXN1 SULT1C3 TAX1BP3 TBCB TES TFG THRSP TMED3 TMEM140 TMEM19 TRIB3 TTC39A TUBB5 TUBB6 TXNRD1 UMPS WDR77 WIPI1 XPOT ZFAND2A ZFP598 

Group 2 
CDH17 HAVCR1 PLSCR1 SCD1 

Group 3 
AADAC AADAT ABCC4 ABCC6 AEN AGMO AIM1L AKR1B7 AKR1C1 AKR1C3 ANKRD37 ANP32B ANPEP AOX1 ARL4A ATF3 BBOX1 BHMT2 BPHL CAR3 CASP12 CCNE2 CCNG1 CENPK COMMD6 CRP CRYL1 CSAD CTPS CXCL9 CYP2A2 CYP2C11 CYP7A1 DDC DHRS7 DSCC1 EHHADH EIF1 ELOVL5 FAM3C FGF21 FGGY FUNDC2 G6PC H1F0 HAO2 HCFC2 HES6 HNRNPAB HSD11B1 HSD3B5 HSPB8 IARS IER3 IGFBP1 IL23A IMPDH2 IPO4 ITGB1BP1 JOSD2 JUN KLF10 KLF6 LOC100360406 LOC100363484 LOC500300 MAFK MCM4 MCM6 MDM2 MEX3C MRO MUG1 NAA38 NDUFAF4 NIP7 NSUN2 OAS1A PBK PCNA PGPEP1 PLA2G12A PLEKHB1 PNO1 PRIM1 PRPS1 PSAT1 PVR R3HDM2 RAD18 RASSF1 RBM3 RCN1 RPA2 RPS5 SDS SERPINA3M SERPINA6 SIVA1 SLC22A7 SLC7A11 SMC2 SPC25 SSSCA1 STAC3 TAF1D TCEA3 TIMM8A1 TIMM9 TMEM184C TNFRSF12A TRIM27 TRMT61A TSC22D3 UBE2G2 UGT2B7 UPB1 UST5R VLDLR WBP5 YARS ZFP354A ZFP367 


cyclophosphamide 
Group 1 
C5 CROT CXCL11 ECH1 ECI1 G6PD HES6 ID2 ID3 IFIT2 IRF1 IRGM LBP MAN1A1 PKLR SDS SLC4A4 SULT2AL1 THRSP TM4SF4 

Group 2 
ACTN1 AKR1B8 ALCAM C4B CCRN4L CDH17 CYP7A1 DDX58 DUSP6 ESM1 F5 FABP4 FAM25A FCGR2B GBP2 HSD3B5 IFI44 IFIT3 IFITM3 IGFBP3 IGTP ISG15 LOC100362733 LYVE1 MARVELD1 MX2 NET1 PARP12 RT1-A2 RTP3 RTP4 STAC3 STAT1 UGT2B7 

Group 3 
ACLY CCND1 DAK FAM134B HAMP OSGIN1 PRLR SCD1 UST4R ZFP189 


lomustine 
Group 1 
 

Group 2 
AKR1B8 ALDH1A1 CYP1A1 LMCD1 MMP3 TAGLN 

Group 3 
 


etoposide 
Group 1 
KCNJ8 PLIN2 SCD1 THRSP 

Group 2 
ACTN1 ADK ALDH1A1 ALDH1A7 ANGPTL4 ANXA1 ARHGAP11A AURKB BUB1 C1QA C1QB C1QC C4BPB CA2 CCNB1 CCNE2 CD48 CDC20 CDCA7 CDK1 CDKN1A CDKN1C CDT1 CENPK CLIC2 COL4A1 CRP CTGF CXCL11 CXCL2 CYP1A1 CYP26A1 CYP3A23/3A1 DAB2 DCN DSCC1 ECT2 ESM1 FABP4 FAM25A FCER1G FCGR2B FCGR3A G0S2 GAMT GBP2 GBP4 GJA1 HAL HMMR IFITM1 IGFBP3 IGFBP7 KIF20A KIF20B KIFC1 LOC100359743 LRAT LYVE1 MAD2L1 MARCKS MCM3 MCM4 MCM6 MCM7 MMP3 MOCOS MYC NUF2 NUSAP1 PAH PBK PCK1 PCNA PCSK9 PDE4B PLA2G16 PLK4 PLN PRC1 PTTG1 RAD51 RCL1 RGS4 SKA1 SLC22A8 SLC4A11 SMC2 SMC4 SPC25 TACC3 TAGLN TGM1 UBE2C UGT2B1 VIM 

Group 3 
 


doxorubicin 
Group 1 
ASRGL1 CTGF ESM1 FABP4 HAMP IGFBP7 LYVE1 NR0B2 OSGIN1 RSAD2 TSC22D3 ZFP354A 

Group 2 
AKR1B8 AKR1C12 ALDH1A1 ANXA1 AQP8 BBOX1 BCL2A1D C1QA C1QB C1QC CA2 CAR3 CCL3 CCL7 CCRN4L CD48 CD53 CD5L CDKN1C CES1D CIB2 CLEC4A3 CLIC2 COL4A1 CRP CTSS CXCL11 CXCL5 CYP26A1 CYP2C11 CYP3A9 DCN DEPDC7 DHRS7 ECI1 EDNRB FABP1 FAM213B FCER1G FCGR2B FCGR3A GBP4 GJA1 GJB1 GK GPNMB GPX2 HSPA1B IFITM1 IGFBP1 IL1A IL1B IL33 ITGB2 KCNJ8 LILRB4 LOC100359478 LOC100359743 MARCKS MME MMP12 MMP3 MS4A11 MS4A6B OTC PLA2G4A PPL RGD1565787 RGS2 RGS4 RNF213 RTP3 SERPINA6 SERPINB6 SERPIND1 SERPINE1 SERPINH1 SLC10A1 SLC22A8 SLC4A11 SRGN SULT1B1 SULT1C3 SULT1E1 TAGLN THRSP TYROBP UGT2B7 

Group 3 
CISH FOXA2 MFSD2A 


cisplatin 
Group 1 
CYP2A2 LOC100360384 RAPGEF5 RGD1309437 THRSP 

Group 2 
AADAC AADAT AASS ABCC4 ABHD10 ACO1 ACOT2 ACSM2A ACSS2 ACTN1 ACTR6 ACYP2 ADHFE1 ADK ADORA2B ADPRHL2 ADRM1 AGPAT6 AGTR1A AGXT2 AHR AIF1 AJUBA AK3 AKAP13 AKAP2 AKR1B8 AKR7A3 AKT2 ALDH1A1 ALDH1A7 ALDH1L2 ALDOB ALG14 AMACR AMY1A ANGPTL4 ANKH ANKRD37 ANKS1A ANO6 ANXA3 ANXA6 AP1G1 APOC2 APOC4 APOL9A APOM APON APP ARHGAP1 ARHGAP24 ARHGAP8 ARHGDIB ARHGEF2 ARID1A ARMC10 ARNTL ARRDC2 ASGR2 ASNSD1 ATF3 ATF5 ATP11A ATP6V1B2 ATP8B1 AVPR1A AXIN1 AZGP1 B4GALT5 BAAT BASP1 BCAR1 BCKDK BCL3 BCMO1 BCR BHLHE40 BLMH BRD2 BRE BST2 BTBD6 BTG1 C1QA C1QB C1QC C4BPB C5 C6 CA2 CADPS2 CALD1 CAPG CAPRIN1 CAR3 CAV1 CBLB CCDC117 CCDC91 CCL2 CCL3 CCL7 CCND1 CCNG2 CCNK CCNYL1 CD276 CD3EAP CD44 CD48 CD53 CDH1 CDH2 CDK17 CEBPB CES2C CFH CGNL1 CGREF1 CGRRF1 CHAC1 CHCHD6 CHPF2 CHSY1 CIB2 CITED2 CLASP2 CLDN2 CLEC4F CLIC1 CLN8 CLP1 CLTC CMPK2 CMTM3 CNKSR3 CNO CNOT6L COBL COL18A1 COL4A5 COMMD10 COMMD2 COQ10B COQ5 COX18 CPD CPNE3 CPT1A CPT1B CRIM1 CRP CSAD CSF1R CTBP1 CTDNEP1 CTGF CTH CTPS CTSC CTSS CTTNBP2NL CXCL11 CXCL16 CXCL9 CXXC5 CYFIP1 CYP1A1 CYP1A2 CYP2C11 CYP2C23 CYP2D3 CYP2E1 CYP2J3 CYP3A18 CYP3A23/3A1 CYP4A1 CYP4A3 DAAM1 DAB2 DACT2 DAG1 DAPK1 DBR1 DDC DDX10 DEPDC7 DGKA DHRS3 DHX32 DIXDC1 DLG1 DMGDH DNAJB9 DNAJC21 DNAJC7 DOCK1 DOCK7 DOLK DPT DPYD DPYSL2 DRAM2 DSG2 DTD1 DUSP16 DUSP6 DYM DYRK2 EAF1 EFHD2 EFNA1 EHMT1 EI24 EID2 EIF1 EIF1B EIF4E3 EIF4G3 ENC1 ENPP3 ENTPD5 EPCAM EPPK1-PS1 EPRS ERGIC1 ERLEC1 ERRFI1 ETS1 EXOSC5 EXT2 FABP1 FADS1 FADS2 FADS3 FAF1 FAM100A FAM103A1 FAM108C1 FAM176A FAM20C FAM25A FAM43A FAM83H FAM89A FAR1 FARS2 FAT1 FBP1 FBXO11 FCER1G FCGR2B FCGR3A FCHSD2 FGGY FILIP1L FKBPL FLNA FLNB FMC1 FN1 FNDC3B FOSL1 FOXA2 FOXJ3 FOXN3 FRK FRMD6 FTCD FV1 FZD8 G0S2 GABARAPL2 GADD45B GALK2 GALNT2 GBE1 GBP2 GBP4 GCAT GCC2 GCGR GCK GCLC GCNT2 GDF15 GFER GGCX GHR GJA1 GLB1 GLCE GLDC GLTPD1 GNA12 GNA14 GNAI1 GNL3 GNMT GNPNAT1 GOLT1B GPHN GPM6A GPNMB GRB14 GSTP1 GTF2IRD1 GTSE1 GYPC H1F0 H6PD HAMP HDGF HELLS HERPUD1 HEXIM1 HFE2 HHEX HIST1H4B HIVEP1 HMG20A HMGCR HNRNPK HNRPDL HP1BP3 HRSP12 HSD17B13 HSD17B2 HSPA1B ICA1 ICK ID3 IDH2 IDI1 IER2 IFIT3 IFITM1 IFNAR1 IFNGR1 IFNGR2 IGF1 IGFBP1 IGSF11 IKBKAP IL17RA IL1B IL1R2 IL1RN INPP5A INSIG2 IQGAP1 IRF1 ISG15 IST1 ITGB1BP1 ITGB3BP JAK1 JUN KDELC2 KDM1A KHK KIN KLF15 KLHL21 KLHL24 KLKB1 KTI12 LAMC1 LAMC2 LARS LASP1 LCAT LCP1 LIMK2 LIMS2 LIN7C LMBR1 LOC100192313 LOC100359743 LOC100359995 LOC100360066 LOC100360205 LOC100360270 LOC100360936 LOC100360985 LOC100361733 LOC100361890 LOC100362005 LOC100362034 LOC100362108 LOC100363197 LOC296884 LOC306766 LOC314407 LOC360919 LOC361635 LOC497952 LOC500034 LOC500300 LOC619574 LOC680097 LOC680692 LOC685045 LOC685398 LOXL2 LPP LPXN LRP10 LRRC8D LTBR LTC4S LYAR MAB21L3 MAFF MAGI3 MAK16 MAL2 MAN1A1 MAN1A2 MAN2A1 MAOB MAP2K3 MAP3K1 MAP3K12 MAP4 MAP4K3 MAPK14 MAPKAPK2 MARCH3 MARCH6 MARCKSL1 MARS2 MB21D2 MBNL3 MCCC2 MDFIC MDM2 MED13L MEIS1 MET METTL14 MEX3D MFSD6 MGAT1 MGAT2 MGMT MID1IP1 MMP12 MMP14 MMP3 MOCS2 MPPE1 MRO MRPL49 MS4A6B MSH2 MSN MTMR14 MTVR2 MX1 MX2 MYADM MYCBP2 MYH10 MYO18A MYO5B MYOF NAGS NARF NAT5 NCK1 NCK2 NCOA1 NDRG1 NEDD4 NEDD9 NFE2L2 NFKB1 NGDN NIPSNAP1 NMNAT3 NNT NOC4L NOP16 NOP56 NOP58 NPAP60 NPAS2 NR0B2 NR2F6 NRG1 NRIP1 NSMCE2 NUDT19 NUDT9 NUP153 NUP35 NUP54 NUPR1 NXF1 OAF OAS1A OASL OCLN OGFRL1 OPN3 ORAOV1 OSBPL2 OSGIN2 OTC OTUD1 P2RY2 PACSIN2 PAH PAIP1 PALMD PAM PANK1 PARD6B PARG PARP1 PAWR PCCA PCDH18 PCNA PCSK9 PDCD4 PDE3B PDIA4 PDLIM5 PDPK1 PDRG1 PELO PEO1 PEX12 PEX14 PFKL PFKP PGAM5 PHGDH PHLDA1 PHLDA2 PHOSPHO2 PIDD PIK3CA PIR PITHD1 PKDCC PKLR PKN2 PKP4 PLA2G15 PLBD1 PLEC PLN PLXNB2 PMF31 PMM1 PNPT1 PNRC1 POLG2 POLR1E POLR2A POLR2D PON3 PPAP2A PPAP2B PPFIBP2 PPHLN1 PPIF PPIL3 PPM1B PPP1R15A PPP1R3C PPP1R8 PPP2R3A PPPDE1 PRIM1 PRKAA1 PRKCZ PRKD3 PRKRA PRLR PROCR PRODH2 PRTFDC1 PSAT1 PSMF1 PSPC1 PUM1 PUM2 PVRL2 PXMP2 PYCR1 RAB11B RAB11FIP3 RAD18 RAI1 RAI14 RALB RALGPS2 RAPGEF2 RASAL2 RASSF1 RASSF3 RBM43 RBM47 RBM5 RBP4 RBPMS RCAN1 RCAN2 RCC2 RDH7 RELN RETSAT REV3L RFC4 RFX5 RFXAP RGD1303142 RGD1305572 RGD1305592 RGD1305793 RGD1306576 RGD1307603 RGD1308059 RGD1308127 RGD1309374 RGD1309540 RGD1309730 RGD1309779 RGD1311849 RGD1359529 RGD1559690 RGD1559909 RGD1560010 RGD1561724 RGD1562136 RGD1562747 RGD1563091 RGD1564614 RGD1564865 RGD1565787 RGN RGS4 RHOBTB1 RHOD RILPL2 RIN3 RIOK1 RIPK4 RNF181 RNF217 RNF25 RNF26 RNF6 RNPC3 RORA RPRM RPS6KA1 RRAS2 RREB1 RSAD2 RSRC1 RTCD1 RTP3 RXRG S100A6 S1PR2 SAPS3-PS1 SCD1 SCLT1 SCNM1 SCP2 SEC24D SEL1L SELENBP1 SEMA3C SEPT9 SERGEF SERPINA11 SERPINA6 SERPINB9 SERPIND1 SERPINE1 SERTAD1 SERTAD2 SFXN1 SH2D4A SH3BGRL SH3BP5 SHMT1 SHQ1 SIRPA SLC10A1 SLC19A2 SLC20A1 SLC22A8 SLC25A13 SLC25A24 SLC25A25 SLC25A4 SLC27A2 SLC27A5 SLC2A1 SLC2A2 SLC35C1 SLC39A8 SLC40A1 SLC4A11 SLC4A4 SLC5A6 SLC6A6 SLC7A1 SLC7A11 SLC7A6OS SLPI SMAGP SMC2 SMG8 SND1 SNRNP25 SNRNP48 SNX15 SNX24 SNX25 SNX33 SORBS2 SPINK1 SPINK3 SPTLC2 SRFBP1 SRP72 STAC3 STAG1 STAG2 STARD13 STAT3 STBD1 STEAP4 STIM2 STK17B STK3 STRBP STX8 SULF2 SULT1C3 SULT1E1 SULT2AL1 SVIL SYVN1 TACC2 TAF13 TAF1D TAGLN TANK TAT TBC1D14 TBC1D8 TBC1D9 TBL1X TBL3 TC2N TCEAL8 TCEB3 TDO2 TERF2IP TGFBR1 TGIF1 TGM1 TIFA TJP2 TLE1 TLK1 TM4SF4 TM7SF2 TMBIM1 TMCC3 TMEM140 TMEM184C TMEM199 TMEM222 TMEM43 TMEM47 TMLHE TNFAIP2 TNFRSF1A TNKS2 TNRC6B TOB1 TOLLIP TOR1B TP53INP1 TPM4 TPP2 TPRN TPST2 TRAF4 TRAK2 TRAPPC6B TREX1 TRIAP1 TRIM32 TRIO TSEN54 TSPAN13 TSPAN7 TTC7 TTC7B TUSC3 TXNL4B TYROBP UAP1 UBA7 UBAC1 UBE2E2 UBE2G1 UBXN8 UGGT1 UGP2 UGT2B1 UOX UPB1 UPF3B URI1 USP18 USP3 UST5R UTP3 VASN VEGFC VIM VLDLR VPS13B VPS41 WFDC2 WSB1 WWC1 XBP1 XIAP YEATS2 YPEL3 YRDC ZBTB20 ZC3H7A ZCCHC11 ZCRB1 ZDHHC7 ZFAND2A ZFAND5 ZFHX3 ZFP148 ZFP36 ZFP395 ZFP597 ZFP688 ZFP703 ZFP868 ZFPM1 ZFYVE26 ZKSCAN5 ZNRF2 

Group 3 
NR1D1 


carboplatin 
Group 1 
 

Group 2 
AADAC AASS ABCA8 ABCC4 ABHD14A ABLIM3 ABTB2 ACADSB ACOT2 ACSL4 ACTN1 ADD1 ADHFE1 ADK ADORA2B ADRM1 AGRN AGTR1A AHR AJUBA AK3 AKAP13 AKAP2 AKR1B7 AKR1C1 AKT2 ALCAM ALDH18A1 ALDH1L2 ALG14 AMACR ANAPC4 ANKH ANKRD28 ANKRD37 ANKRD49 ANKS1A ANO6 ANPEP ANXA1 ANXA3 AP1S2 API5 APOC2 APOC4 APOL9A APOM APON APP ARHGAP11A ARHGAP12 ARHGAP24 ARHGEF2 ARHGEF3 ARL6IP5 ARMC10 ARMCX3 ARPC2 ARPC4 ASNS ATF3 ATF5 ATG10 ATL2 ATL3 ATP11A ATP1A1 ATP8B1 ATRN AURKB AVPR1A AZGP1 B3GNT1 B4GALT5 BAAT BAG3 BCAR3 BCKDK BCL3 BCR BDH1 BHLHE40 BID BLMH BOP1 BRD2 BRE BTBD6 BTG1 BUB1 C1GALT1 C1QA C1QB C1QC C4BPB C5 C6 CADPS2 CALD1 CAPG CAPRIN1 CASP12 CASP4 CAST CAV1 CBLB CBS CCDC117 CCDC91 CCL2 CCL7 CCND1 CCNE2 CCNG2 CCNK CCNYL1 CCRN4L CD276 CD3EAP CD48 CD53 CDCA7 CDH1 CDH2 CDK1 CDK17 CDKN1A CEACAM1 CEBPB CEBPG CFH CGNL1 CGREF1 CGRRF1 CHAC1 CHCHD8 CHKA CHN2 CHSY1 CIAPIN1 CIB2 CISH CITED2 CLASP2 CLCN3 CLDN2 CLIC1 CLP1 CMIP CMTM3 CNKSR3 CNO CNOT6L CNOT7 COBL COL18A1 COL4A3BP COL4A5 COMMD2 CPNE3 CPPED1 CPS1 CPT1A CPT1B CREG1 CRIM1 CRK CROT CRP CTGF CTH CTNNB1 CTSC CTTNBP2NL CXCL1 CXCL10 CXCL2 CYP2A2 CYP2D2 CYP2D3 CYP3A18 CYP4A1 CYP8B1 DAAM1 DAB2 DAG1 DAPK1 DAPK2 DCUN1D4 DDX10 DDX17 DDX3X DEFB1 DEK DEPDC7 DHRS3 DHX32 DICER1 DIXDC1 DLG1 DOCK1 DOCK7 DOLK DPT DPYSL2 DRAM2 DSG2 DTD1 DUSP16 DUSP6 DYM DYRK2 EAF1 ECT2 EFNA1 EHMT1 EID2 EIF1 EIF2AK3 EIF4E3 ELOVL5 EML4 ENC1 ENPP3 EPHX1 EPPK1-PS1 EPRS ERLEC1 ERMP1 ERRFI1 ETS1 EXT2 F2R F5 FABP1 FADS1 FADS2 FAF1 FAM103A1 FAM107B FAM108C1 FAM149A FAM176A FAM20C FAM25A FAM43A FAM58B FAM76B FAM83H FAM89A FAR1 FAT1 FBXO11 FBXO3 FCER1G FCGR2B FCGR3A FCHSD2 FGF1 FILIP1L FLNB FN1 FNDC3A FNDC3B FOXJ3 FOXN3 FRK FRMD6 FTCD FUNDC1 FV1 FZD8 G0S2 GABARAPL2 GALNT1 GBE1 GCC2 GCK GCNT2 GDF15 GEMIN4 GFER GHR GJA1 GJB2 GLB1 GLCE GLDC GLG1 GLTPD1 GMPPB GNA12 GNA14 GNAI1 GNAI3 GNMT GOLIM4 GOLPH3 GOLT1B GPC4 GPHN GPM6A GPNMB GPT2 GRB14 GSR GSTM3 GSTP1 GTSE1 GYS2 H1F0 HAO1 HELLS HERC3 HERPUD1 HEXB HEXIM1 HFE2 HHEX HIVEP1 HMG20A HMGCR HMMR HMOX1 HNF4A HNRNPK HNRPD HP1BP3 HPCAL1 HSD17B13 HSD17B4 HSPA1B HSPH1 HTRA1 ID1 ID2 ID3 IDE IDH2 IFIT3 IFNAR1 IFNGR1 IFNGR2 IGSF11 IGTP IL1B IL1R2 IL33 IMMT IPO5 IQGAP1 IRGQ ITGA1 ITPR1 JAK1 JAK2 KDELC2 KHK KIF20B KIFC1 KIN KLF15 KLHL21 KLHL24 KRCC1 LACTB LAMC1 LASP1 LCAT LCP1 LEPROT LGR4 LIMK2 LIMS2 LMAN1 LMBR1 LMO7 LOC100359743 LOC100360066 LOC100360120 LOC100360205 LOC100360936 LOC100360985 LOC100361733 LOC100361890 LOC100362034 LOC100362108 LOC100363003 LOC100363197 LOC287274 LOC306766 LOC314407 LOC361635 LOC500300 LOC500700 LOC685398 LOXL2 LPHN2 LPXN LRRC8D MAB21L3 MAD1L1 MAD2L1 MAFF MAGI3 MAN1A1 MAN1A2 MAN2A1 MANBA MAOB MAP2K3 MAP3K1 MAP4 MAP4K3 MAPK14 MAPKAP1 MARCH3 MARCKS MARCKSL1 MARS2 MAT1A MB21D2 MBNL2 MBOAT1 MCCC2 MCM2 MCM6 MDFIC MDM2 MEIS1 MELK MET METTL18 MEX3D MFSD6 MGAT1 MGC125002 MID1IP1 MIPEP MMP12 MMP3 MNAT1 MPDZ MPEG1 MPPE1 MS4A6B MSH2 MSN MTA3 MTMR4 MTTP MTUS1 MTVR2 MUG1 MYADM MYH10 MYH9 MYO1B MYO1C MYO5B MYOF NADKD1 NCK1 NCK2 NCKAP1 NCOA1 NDRG1 NEDD4 NEDD4L NEDD9 NFE2L2 NFIB NFKB1 NGDN NLN NMNAT3 NNT NPAS2 NPLOC4 NPY NQO1 NQO2 NR0B2 NR1D1 NR1H4 NR2F6 NR3C1 NRG1 NRIP1 NT5E NUDT19 NUF2 NUP35 NUP37 NXF1 OCEL1 OCLN OGT ONECUT1 OPN3 ORAOV1 OSBPL2 OSGIN1 OSGIN2 OTC OTUD1 OXR1 P2RY1 PAIP1 PALMD PAM PANK1 PARD3 PAWR PBK PCCA PCDH18 PCK1 PCM1 PDCD4 PDE3B PDIA4 PDLIM5 PDRG1 PELO PEO1 PER2 PEX12 PEX2 PHGDH PHLDA2 PHLDA3 PHLDB2 PHOSPHO2 PIAS3 PICALM PIGT PITHD1 PKDCC PKLR PKN2 PKP4 PLAT PLCE1 PLN PLS3 PLSCR1 PMF31 PNPLA8 PNRC1 PNRC2 POLA1 POLG2 POLR1E POLR2A POLR2D PON3 PPAP2A PPAP2B PPIF PPP1R15A PPP1R3B PPP2R3A PPP3CA PPTC7 PRELID2 PRKCZ PRKD3 PRKRA PROCR PRODH2 PRTFDC1 PSAT1 PSMF1 PSPC1 PTBP3 PTPN3 PTPRD PTPRK PUM1 PUM2 PVRL2 PXMP2 PYCR1 RAB11B RAB30 RAB38 RAD51 RAI1 RAI14 RALB RALGPS2 RAPGEF2 RAPGEF5 RARRES1 RASA1 RASAL2 RASSF1 RASSF3 RBBP9 RBM16 RBM38 RBM43 RBM47 RBPMS RCAN2 RCC2 RDH7 RDX RELN REV3L RFX5 RGD1303142 RGD1305572 RGD1307603 RGD1308059 RGD1309437 RGD1309730 RGD1309779 RGD1311558 RGD1311849 RGD1359349 RGD1559909 RGD1560010 RGD1561724 RGD1562136 RGD1562323 RGD1562626 RGD1562747 RGD1565787 RGS2 RGS4 RHBDD1 RHOB RHOBTB1 RHOD RIN3 RNASE4 RNF217 RNF25 RNGTT RPF2 RRAS2 RREB1 RRP9 RSRC1 RT1-BB RT1-DA RTP3 S1PR1 S1PR2 SCD1 SCNM1 SDS SEC16B SEC22A SEC24D SEL1L SELENBP1 SEMA3C SENP2 SENP7 SEPHS2 SEPT9 SERINC5 SERPINA11 SERPINA6 SERPINA7 SERPINB9 SERPINE1 SERPINH1 SFXN1 SGK1 SGK196 SH2D4A SH3BGRL SH3BP5 SH3D19 SHROOM2 SIAE SIAH1A SIGLEC5 SIRPA SKA1 SLC10A1 SLC16A13 SLC16A7 SLC19A2 SLC20A2 SLC25A13 SLC25A15 SLC25A25 SLC25A4 SLC27A2 SLC27A5 SLC2A1 SLC30A1 SLC30A9 SLC40A1 SLC44A1 SLC4A11 SLC4A2 SLC4A4 SLC7A1 SLC7A11 SLC7A6OS SLC7A7 SMAD4 SMC2 SMG8 SND1 SNX15 SNX24 SNX25 SNX33 SOCS5 SORBS2 SP140 SPC25 SPINK1 SPTBN1 SRBD1 ST3GAL4 ST3GAL6 STAG1 STAG2 STARD13 STAT1 STBD1 STEAP4 STIM2 STK3 STRBP STS STX2 STX8 STXBP3 SULF2 SULT1C3 SULT1E1 SULT2AL1 SVIL TACC2 TACC3 TAF1D TAGLN TANK TBC1D14 TBC1D8 TBL3 TCEAL1 TCEAL8 TERF2IP TGFBR1 TGFBR2 TGIF1 TGOLN1 THNSL1 THRSP TIFA TJP2 TLE1 TLK1 TM4SF4 TM7SF2 TMBIM1 TMCC3 TMEM106B TMEM123 TMEM184C TMEM222 TMEM43 TMEM47 TMLHE TNFAIP2 TNKS2 TNRC6B TOPBP1 TPM2 TPM4 TPP2 TRAK1 TREX1 TRIB1 TRIM32 TRIO TSEN54 TSHZ1 TSKU TSPAN7 TTC7B TTC8 TYROBP UBAC1 UBE2E2 UBE2G1 UBE4A UGGT1 UGP2 UGT2B1 UOX UPF3B URI1 USP18 UST4R VASN VEGFC VIM VKORC1 VLDLR VNN1 VPS41 WBP5 WDR67 WDR74 WEE1 WWC1 XIAP ZBTB20 ZCCHC11 ZFAND2A ZFHX3 ZFP148 ZFP354A ZFP36 ZFP367 ZFP386 ZFP395 ZFP422 ZFP688 ZFP703 ZFP868 ZKSCAN5 ZMIZ1 

Group 3 
 


cyclosporine A 
Group 1 
ACLY ASNS BHLHA15 C5 CCND1 CREB3L3 CYP4F4 CYP8B1 DHCR7 FADS1 FAM25A FBP1 FGF21 LOC100360180 MFSD2A NUPR1 OAT PHGDH PMVK SRD5A1 TMED3 UOX UST4R 

Group 2 
ACSS2 AGXT2 ALDH1A1 ALDOB ARG1 BHMT2 CYP51 FADS2 GOT1 GSTM2 GSTM3 HMGCS1 HMGCS2 IDI1 KLKB1 MMP12 MSMO1 MTTP PCK1 QPRT RGD1562323 RSAD2 SC5DL SCD1 SDCBP2 SEPP1 SQLE STAC3 SULT1A1 SULT1B1 TAGLN UBD 

Group 3 
CAR3 COMT G6PC HAMP PSAT1 


azathioprine 
Group 1 
C8A CLCN4 FADS1 MBL1 METTL7B POLD4 SERPINA10 SERPINF2 SLC22A18 SULT1B1 UOX 

Group 2 
A2M ACSS2 AGXT2 AKR1B8 ALDH1A1 ALDH6A1 ALDOB ANXA1 AOX1 APOB ARG1 BDH1 BHMT2 C5 CAV2 CCL2 CD44 CHPT1 CISH COL18A1 CPS1 CTGF CXCL2 CXCL5 CYP3A9 CYP4F1 CYP51 DDIT4 EFNA1 EMP1 EPPK1-PS1 F10 FADS2 FAM176A FAM25A FILIP1L G0S2 GPX2 GSTM2 GSTM3 GYS2 HAMP HMGCR HPN HSPB1 IGFBP4 IL33 MAL2 MAOB MAT1A MMP14 MTTP NFKBIZ PAH PCSK9 PLK2 REEP6 RSAD2 SAA4 SDCBP2 SERPINA7 SERPINE1 SGK1 SLC25A25 SLC40A1 SLC4A4 SLC6A6 SRD5A1 STARD10 SULT1A1 TSPAN7 

Group 3 
 


indomethacin 
Group 1 
AADAC ABAT ABCB1A ACAA1A ACAA2 ACLY ACOT12 ACOT13 ACOT2 ACOT4 ACSL1 ACY3 ADH1 ADH4 AGMAT AHCY AKR1D1 AKR7A2 AKR7A3 ALDH1A1 ALDH9A1 ANGPTL4 ANKRD46 APOA5 APON ARG1 ARPC1B ASPA ASPDH ASS1 AVPR1A B4GALNT1 BDH1 BHLHA15 BHMT2 C6 CALU CAR3 CASP3 CAV2 CBS CCDC125 CCL2 CCL7 CCL9 CCNYL1 CDR2 CEACAM1 CH25H CLCN4 CMBL CPEB2 CPPED1 CPS1 CPT2 CREB3L3 CRELD2 CREM CRIP2 CRYL1 CRYZ CTH CYB5R3 CYP17A1 CYP1A1 CYP27A1 CYP2F4 CYP3A18 CYP3A23/3A1 CYP4A1 CYP4B1 CYP4F4 CYP8B1 DAO DECR2 DGAT2 DHRS3 DNAJB11 DPP4 DPYS DSP DUSP1 DUSP6 ECI2 EHHADH ELOVL5 ENPP2 ENTPD5 EPHX1 EPPK1-PS1 EPRS FAAH FABP4 FAHD1 FAM210B FAM82A1 FCGR3A FCHSD2 FKBP11 FKBP5 FMO1 FTCD G0S2 G6PC GAS6 GCGR GCLC GCLM GDA GK GLDC GLTPD1 GLUD1 GMPPB GPAM GPD1 GPT2 GPX2 GSS GSTA5 GULO HACL1 HADH HAMP HES6 HMOX1 HN1L HSD17B13 HSD17B2 HSDL2 HSP90B1 HSPA14 HYOU1 IDI1 IER3 IFITM3 IGF2BP3 IGFALS IL1B IMPA2 INSIG2 IRAK3 IYD KLF15 KYNU LACTB2 LAMC2 LBP LINGO4 LOC500300 LOC500420 LOC686032 LRAT LTB MANF MBL2 MCM4 ME1 MID1IP1 MPDZ MSRA MVP MYO18A NADKD1 NAMPT NFKBIZ NNMT NPAS2 NQO1 NT5E NUPR1 OAT OSBPL11 PALMD PANK1 PCDH18 PCSK9 PDK2 PEX11A PGPEP1 PION PLA1A PLA2G2A PLIN2 PLS3 PLSCR1 PNKD POLG2 POR PPAPDC1B PPFIBP2 PROCR PRODH PSMB10 PTGR1 PTMS PTPRD PYGL QDPR RCBTB2 RGD1308059 RGD1308874 RGD1309362 RGD1309534 RGD1311910 RGD1562079 RGD1564257 RGD1564865 RGS2 RGS4 RHOBTB1 RPRM RSAD2 RT1-CE10 S1PR2 SCD1 SCLY SDF2L1 SEC11C SEC23B SELS SEMA3C SEMA4A SERPINA10 SERPINA3N SERPINA7 SERPINB1A SERPINB9 SIAE SIRPA SLC10A1 SLC25A15 SLC2A2 SLC35B1 SLC37A4 SLC39A10 SLC39A14 SLC43A1 SLC44A1 SLCO1B3 SLCO2A1 SORD SQLE SREBF1 SRM SSR2 ST3GAL4 STAC3 STBD1 STEAP4 STX18 SYVN1 TBC1D8 TCEA3 TES THNSL2 TIFA TIMP1 TMCC3 TMED3 TMEM106B TMEM140 TMEM176A TMEM176B TMEM39A TMEM66 TNFAIP2 TNFRSF21 TNFRSF9 TRMT61A TSKU UBA5 UBE2G2 UGT2B1 UPP1 VNN1 WARS ZFP46 

Group 2 
AKR1B8 AQP9 C1R CDH17 CYP4A3 DECR1 ECH1 ECI1 EPHX2 F5 FAM25A GSTM3 HMGCS2 ISYNA1 LPCAT3 MARCKSL1 PDIA4 PDK4 PERP SLC25A24 SULT1E1 TAGLN TAT 

Group 3 
A2M ABHD14B ACOX2 ACSM2A ACSM5 ADCK3 AFP AKR1C1 AKR1C12 AKR1C3 ALDH3A2 AMY1A ANP32A ASNS BBOX1 BCL10 BCL3 BTG2 C9 CAR5A CAR8 CCNG2 CLDN1 COQ10A CPNE8 CROT CSAD CXCL1 CXCL12 CYP2A1 CYP2A2 CYP2E1 CYP39A1 CYP7A1 DCAF11 DDC DDX39A DEPDC7 DMXL2-PS1 DPAGT1 DSC2 EEF1B2 EGF ERGIC1 ETHE1 ETNK2 FADS2 FAM134B FAM89A FBXO3 FDX1 FGL1 FKBP4 FOXA3 FZD8 GALM GBE1 GCNT2 GLRX GLS2 GNMT GPT GSTM7 HAAO HARS ICAM1 IFIT1 IL1R1 IL1R2 IL1RN INHBB INMT JUNB KHK LCMT1 LCN2 LGALS3 LOC360228 LOC689574 MAFB MARC1 MARCH3 MBNL3 METTL7B MGLL MKNK2 MMP14 MRO MX2 NAA38 NDRG2 NET1 NFKB2 NME3 NOP58 NR0B2 NR1I2 NR1I3 OAS1A OMD ORM1 PHLDA3 PLRG1 PPP1R3B PTPN2 PTPN3 R3HDM2 RASL12 RB1 RDX REEP6 RETSAT RGD1305347 RGD1305679 RGD1305721 RGD1307603 RGD1310552 RNASE4 RND1 RT1-BB RTN4IP1 RXRG SBNO2 SDC1 SDS SELENBP1 SEMA4G SERPINA11 SLC13A5 SLC25A10 SLC29A1 SLC4A4 SLC6A6 SLC7A7 SLC9A3R1 SLPI SOD2 SPINK3 SRP19 STAT3 STX2 TARS TFRC TGM1 TMEM30B TNFRSF12A TSC22D3 TTC36 TTPA TUBB6 TWF1 UGP2 USP18 VCAM1 XBP1 XPNPEP2 


meloxicam 
Group 1 
CREM DMGDH FKBP11 FMO1 HSD17B2 LTB PKLR PPP1R3B RNASE4 THRSP TMEM97 

Group 2 
ADORA2B CCRN4L CYP1A1 SULT2AL1 

Group 3 
AADAC ACLY AKR1C1 AVPR1A BBOX1 BDH1 BHMT2 CAR5A CLCN4 CRELD2 CXCL1 CYB5R3 CYP17A1 CYP4F4 CYP7A1 DAK DDC DDHD1 DMXL2-PS1 ELOVL5 ENPP2 EPPK1-PS1 ETHE1 ETNK2 FADS2 FAM134B FAM210B FAM82A1 G0S2 GBE1 GLS2 GSTM7 GULO HES6 IGF2BP3 IGFALS IGFBP1 INSIG2 JUNB KHK KYNU LBP LCN2 LOC360228 MACROD1 MARC1 MBL2 MGLL MRO MUG1 NET1 NFKBIZ OAT ORM1 OSBPL11 PDK2 PER2 PIK3R1 PPFIBP2 PRLR PRODH2 PTGR1 PTPRD PYGL RGD1307603 RGD1308059 RGD1308874 RGD1309534 RGD1310552 RGD1564257 SCD1 SCLY SELENBP1 SEMA4G SERPINA6 SERPINA7 SLC13A5 SLC25A25 SLC26A1 SLC2A2 SLC37A4 SLCO1B3 SOD2 SPINK3 SREBF1 SRM STAC3 STBD1 SUOX TMED3 TSC22D3 TSKU XPNPEP2 


mefenamic acid 
Group 1 
 

Group 2 
CCRN4L CYP4A3 FAM25A HSPA1B IFIT3 SLPI SREBF1 

Group 3 
ETHE1 LBP RGD1309362 STAC3 


penicillamine 
Group 1 
 

Group 2 
AGXT2 ANGPTL4 BAAT BHMT2 CAV1 COQ10B CPT1A CREB3L3 CRELD2 CXCL9 CYP1A1 CYP2A2 CYP4A3 DDIT4 DNAJB9 EIF4E3 FABP4 FABP7 FAM25A FAM89A FAR1 G0S2 GK GLDC GSTT3 HAMP HERPUD1 HMGCS2 HMOX1 HSD17B2 HSDL2 IDI1 IFIT3 IGFBP1 IGFBP3 ISG15 LOXL2 MAB21L3 MARCKSL1 MCM6 MOCS2 NUPR1 OSGIN1 PDK1 PFKP PIK3R1 PRELID2 RAB30 RBM15B RHPN2 SERPINA7 SERPINE1 SLC25A4 SLC39A10 SRD5A1 TMCC3 TSPAN3 UOX UST4R ZFAND2A 

Group 3 
 


allopurinol 
Group 1 
 

Group 2 
 

Group 3 
CISH GSTA5 LBP 


colchicine 
Group 1 
A2M AADAC AASS ABCA8 ABCB4 ABCB6 ABCC3 ABHD2 ABLIM3 ABTB2 ACLY ACOT4 ACOT9 ACP6 ACSL1 ACSL3 ACSS2 ACVR1C ADH1 ADIPOR2 ADORA2B AGA AGMO AGPAT2 AGPAT3 AGRN AGXT2 AHCTF1 AHCY AJUBA AKR1B8 AKR1C12 AKR1C14 AKR1C19 AKR1C3 AKR7A3 ALDH1L2 ALDH4A1 ALDOB ALG5 AMDHD2 AMOTL2 ANAPC2 ANKRD13A ANP32B ANXA2 ANXA4 ANXA5 ANXA7 AOX1 AP1AR AP1S1 AP1S2 APON APRT ARHGDIA ARHGDIB ARL6IP1 ARL8B ARPC1B ARPC2 ARSB ASAH1 ASCC3 ASL ASPG ATG12 ATP6V0A1 ATP6V1B2 ATP6V1D ATP6V1H ATPIF1 AURKB B9D1 BAAT BABAM1 BASP1 BBOX1 BCL2A1D BCMO1 BDH1 BET1L BHMT2 BID BLMH BRE BUB1B C1QA C1QB C1QBP C1QC C2 C5 C6 C8A CA2 CALR CAMK1 CAPG CAPN2 CAPRIN1 CAR3 CASP6 CAV2 CBS CCDC56 CCDC68 CCL2 CCL9 CCNB1 CCND1 CCT2 CCT8 CD151 CD276 CD47 CD48 CD53 CD5L CD63 CD74 CD9 CDC20 CDC42EP1 CDH1 CDH17 CDH2 CDIPT CDK1 CDK2AP1 CDO1 CDT1 CEBPA CENPF CENPW CES1D CES1F CES2C CFH CGREF1 CH25H CHEK1 CHMP4B CIDEA CIDEB CIDEC CINP CITED2 CLCN4 CLEC4F CLIC1 CLIC4 CLN8 CLU CMBL CMTM3 CMTM7 CNP CNPY2 COMMD4 CORO1A CPEB2 CPNE3 CPS1 CR1L CREB3L3 CREM CRYAB CSF1R CSTB CTF1 CTPS2 CTSS CTTN CXADR CXCL1 CXCL10 CXCL16 CXCL9 CXXC5 CYB561 CYB5R4 CYFIP1 CYP2A2 CYP2D3 CYP2E1 CYP2F4 CYP2J3 CYP3A18 CYP3A23/3A1 CYP4A1 CYP4F1 CYP4F4 DAK DAO DAP DAPK2 DARS DCN DDC DDHD1 DDX39A DDX46 DEK DHODH DHRS3 DIS3L DNMT1 DNPEP DPAGT1 DPP4 DPP7 DPYD DPYSL2 DSG2 DYNC1LI2 DYNLT3 EBPL ECHDC2 ECI1 ECT2 EDEM1 EEPD1 EFHD2 EGF EHHADH EIF1AX EIF4E3 ELMO3 ELOVL2 ELOVL5 EMP1 EMP3 ENC1 ENTPD5 EPCAM ESM1 ETHE1 ETS1 EXOSC9 EZR F11R F5 FABP1 FABP2 FADS1 FADS2 FAH FAHD1 FAM125A FAM195B FAM25A FAT1 FBP1 FBXO6 FCER1G FCGR2B FCGR3A FDFT1 FIBP FILIP1L FKBP11 FKBP9 FLNA FLNB FLOT1 FLOT2 FMO3 FN1 FOSL1 GADD45A GADD45B GADD45GIP1 GALK1 GAMT GBP2 GBP4 GCAT GCC2 GCK GCLC GDA GEMIN8 GJB1 GLCCI1 GLOD4 GMFB GMFG GMPPB GNA14 GNAI1 GNAI2 GNE GNG10 GNMT GNPNAT1 GPC4 GPLD1 GPM6A GPNMB GPR64 GPX2 GSR GSS GSTM1 GSTM2 GSTM3 GSTM4 GSTM5 GSTM7 GUK1 GYPC H1F0 H2AFX HACL1 HAGH HAMP HAO1 HAO2 HAT1 HBS1L HCFC1R1 HDDC3 HDLBP HEBP2 HECA HERC3 HEXIM1 HGD HIST1H2BH HMGCR HMGCS2 HMGN1 HOOK1 HPN HRASLS5 HSCB HSD17B7 HSPA1B HSPA4L HSPB1 HTRA1 HYOU1 ICA1 ID1 ID4 IDH2 IDI1 IDS IER2 IFI204 IFI30 IFI44 IFITM1 IFITM2 IFITM3 IFNGR1 IGF2R IGFBP3 IGSF11 IL10RB IL1B IL1R2 ILK IMPA2 INADL2 INPP1 IRF1 ISG15 ISG20 ITGB1BP1 ITGB3BP ITM2C KCNJ8 KIF20A KIF20B KLF4 KRT8 L7RN6 LAMC1 LAMC2 LASP1 LBP LCN2 LCP1 LECT2 LENG4 LGALS1 LGALS2 LGALS3 LGALS3BP LGALS9 LGR4 LILRB4 LIMS2 LOC100359743 LOC100360017 LOC100360270 LOC100360501 LOC100360533 LOC100361306 LOC100361733 LOC100361913 LOC100362034 LOC100362572 LOC100362733 LOC100363197 LOC360228 LOC500300 LOC500956 LOC685045 LOC686032 LOC689959 LOC691807 LTB LTBR LYPLAL1 MACROD1 MAFK MAGED1 MAGED2 MAGEH1 MANBA MAOB MARC1 MAT1A MBL1 MBL2 MBOAT1 MCFD2 MCM2 MCM3 MCM4 METTL7B MFF MFGE8 MGC105649 MGC112830 MGMT MGST1 MGST2 MKNK2 MMP12 MMP14 MPP6 MRPL20 MRPL22 MRPL23 MSH2 MSMO1 MSN MTCH2 MTTP MVD MVP MX2 MYADM MYC MYEF2 MYH10 MYO1C MYOF NAGK NAGS NAPRT1 NAT8 NDUFA9 NEDD4 NFE2L2 NFKB1 NFKB2 NFKBIA NGFRAP1 NID2 NINJ1 NIPAL2 NIPSNAP1 NIPSNAP3B NMI NMRAL1 NNT NOP56 NPDC1 NPEPL1 NQO2 NR1H3 NT5C3L NUDT21 NUSAP1 OAF OASL OAT ORAI1 OSBPL11 OXR1 PANK1 PAOX PAWR PBK PCSK9 PDCD5 PDCL3 PDIA3 PDK1 PDP2 PECR PERP PFKL PFN1 PGAP2 PGLS PHGDH PHLDA3 PHYH PHYHD1 PION PIR PKIB PKIG PKLR PLA1A PLA2G4A PLAC8 PLEC PNPLA2 POLD4 POLR3G PPA1 PPAP2A PPAP2C PPARG PPCS PPIF PPL PPP2R5C PQLC3 PRKAA1 PRKCDBP PRKRA PROC PROCR PRODH PRPF19 PRTFDC1 PSMB10 PSMB8 PSMB9 PTER PTGR1 PTPMT1 PTTG1 PXDC1 PYCR1 PYGL QPRT RAB17 RAB30 RAB32 RAB4A RAPGEF2 RB1 RBBP7 RBM3 RBMX RBPMS RCAN1 RCN1 RDH10 RELN REXO2 RFC3 RGD1304982 RGD1305679 RGD1306839 RGD1306954 RGD1306962 RGD1307603 RGD1307929 RGD1308059 RGD1309492 RGD1309537 RGD1309540 RGD1309730 RGD1310552 RGD1310587 RGD1311021 RGD1311122 RGD1559909 RGD1563547 RGD1564300 RGD1565002 RGS2 RGS4 RHOC RHPN2 RIPK3 RND1 RNF103 RNF213 RPS6KA5 RRAS RT1-CE5 RT1-DA RT1-DMB RT1-S3 RTCD1 RTN4 RTN4RL1 RTP3 RXRG RYBP S100A10 S100A16 S100A4 S100A6 S1PR2 SBNO2 SCD1 SDC1 SDC4 SDF2L1 SEC16B SECISBP2L SEL1L SELENBP1 SEMA3C SEMA4A SEPHS1 SEPP1 SEPT2 SEPW1 SERINC5 SERPINA10 SERPINA3M SERPINA6 SERPINB1A SERPIND1 SERPINF2 SERPINH1 SGK196 SH3BGRL3 SH3GL3 SHISA5 SIRPA SKA1 SLC10A1 SLC15A4 SLC16A10 SLC19A2 SLC22A1 SLC25A13 SLC25A22 SLC25A24 SLC25A4 SLC25A44 SLC2A9 SLC39A8 SLC3A2 SLC40A1 SLC48A1 SLC4A4 SLC50A1 SLC6A9 SLC7A7 SLFN2 SMARCB1 SMARCE1 SMC4 SMOX SMPDL3A SMYD2 SNRNP25 SNRPA SNX10 SORBS2 SP110 SPA17 SPC25 SPINK1 SPP2 SPTBN1 SQLE SRD5A3 SREBF1 ST3GAL6 STAC3 STAT1 STS STT3B SUCLA2 SULT1A1 SULT1B1 SULT1C3 SUV39H1 TAGLN2 TAP2 TCEA3 TCP11L2 TEC TEX2 TEX264 TGM2 THRSP TIFA TIMP1 TLE1 TM4SF4 TM7SF2 TMEM120A TMEM123 TMEM140 TMEM147 TMEM150C TMEM176B TMEM185A TMEM223 TMEM238 TMEM41B TMEM53 TMEM82 TNFAIP2 TNFSF12 TOM1 TOP2A TOPBP1 TPM1 TPM3 TPM4 TRA2B TRIM6 TSEN34 TSPAN13 TSPAN3 TSPAN7 TSPO TSPYL1 TST TSX TTC39A TUBB5 TUBB6 TUSC3 TYMS TYROBP UBE2C UBE2E2 UBE2L6 UBE2O UBE2T UCKL1 UGP2 UGT2B15 UNC93B1 UOX UPB1 UPP1 UST5R VASN VASP VIM VMP1 VNN1 VPS36 WARS WBP5 WDR1 WDR67 WRB XDH XIAP XPO1 XRCC1 YPEL5 YWHAH YWHAQ ZBTB43 ZBTB8OS-PS1 ZFAND2A ZFP422 ZFP655 

Group 2 
AAAS ABCB1A ABCC4 ABCF1 ABHD13 ACP2 ACYP2 ADSS AIF1 AK3 AKR1D1 AKT1 ALDH1A1 AMACR ANGPTL4 ANP32A ANPEP ANXA3 APOA1BP APOB AQP8 ARG1 ARHGAP11A ARHGAP24 ARHGAP8 ARHGEF2 ASF1B ASPM ATF3 ATF4 ATG2A ATP2B1 ATP6V0B AURKA AZIN1 B3GALNT1 B3GNT1 B3GNT2 B4GALNT1 BCL3 BIRC2 BLOC1S1 BMP2 BRD2 BTBD1 BTG1 BUB1 C1R C1S C4BPB CADPS2 CALD1 CAR8 CASP12 CAV1 CCDC125 CCL7 CCNE2 CCNK CD1D1 CDC37L1 CDCA7 CDCA8 CDKN3 CDR2 CENPK CHAC1 CHKA CHMP1B CISH CKAP2 CLDN2 CLIC2 CMPK2 CMTM8 COBL COL18A1 COL4A5 COMMD6 COMT CP CPOX CRCP CRELD2 CROT CRYZ CSRNP1 CTPS CUEDC2 CXCL11 CXCL2 CYB5B CYP1A1 CYP2C22 CYP3A9 DAB2 DACT2 DAXX DCLRE1A DDIT3 DDX58 DECR1 DEF8 DENND2D DENND5A DEXI DHRS1 DHRS4 DIXDC1 DLGAP5 DNAJB11 DNAJB9 DNAJC3 DNAJC9 DSCC1 DTX3L DUSP1 DUSP11 DUSP16 DUSP5 DUSP6 ECH1 ECI2 EHD4 EHMT2 EIF2C1 EMILIN1 ENPP1 EPB4.1L5 EPHX1 EPPK1-PS1 ERGIC1 ESPL1 FAM134C FAM176A FAM46A FAM89A FAM92A1 FAR1 FARP2 FBXO5 FBXO8 FCHSD2 FGA FGF1 FOPNL FOXA2 FRK FUNDC1 G0S2 GAS2 GCGR GCLM GDAP2 GDF15 GJB2 GLA GLB1 GLDC GLRX GOLT1A GRB14 GSDMD GSTA5 GSTT3 GTF2I GTSE1 GUSB GYS2 H3F3B H6PD HAUS4 HAVCR1 HDGF HELLS HERPUD1 HERPUD2 HES1 HFE2 HHEX HIST1H4B HMMR HOGA1 HSD17B2 HSD17B4 HSD3B5 HSPA4 HSPB8 ICAM1 ICK ID3 IER3 IFIT2 IFT20 IGFBP1 IGFBP4 IGTP INTS10 IQGAP3 IRGM IRS2 ITFG1 ITGA1 JAM3 JUN JUND KCTD15 KDELC2 KIF11 KIF18B KIF22 KIF23 KIF2C KIF4A KIFC1 KLF9 KLHL21 KNTC1 LACTB LAGE3 LMCD1 LOC100360582 LOC100360606 LOC100360936 LOC100361552 LOC100362005 LOC100363484 LOC304000 LOC314407 LOC500420 LOC680097 LOC680692 LOC685398 LOXL2 LRRC28 LSR LY6E LYSMD2 MAB21L3 MAD2L1 MAFB MAFF MAL2 MANF MAP3K1 MARCKSL1 MB21D2 MCM6 MCM7 MELK MGAT2 MGAT4B MGC125086 MGLL MITD1 MMACHC MMP3 MPP5 MRPL37 MRPL45 MS4A11 MS4A6B MTA3 MTF1 MYO18A NARF NCAPH NDUFS2 NEDD1 NET1 NFIL3 NHLRC3 NISCH NME1 NOSTRIN NPAS2 NR2F6 NRG1 NT5DC1 NT5E NUDT19 NUDT9 NUF2 NUP205 NUPR1 OAS1A OBFC2A OCEL1 OCLN ONECUT1 OSGIN1 OSGIN2 PAH PAIP1 PALMD PARP14 PARP2 PARP9 PBX2 PCDH18 PCK1 PCNA PCYT1A PDE4B PDIA4 PDK4 PDLIM2 PDPK1 PDRG1 PER2 PHLDA2 PHLDB2 PHTF2 PIGP PIM3 PKDCC PLA2G16 PLBD2 PLEK2 PLIN2 PLK1 PLK2 PLK4 PLXNB2 PNPT1 POGLUT1 POLG2 POLR2A POPDC2 POR PPAP2B PPP1R14A PPP1R15A PPP1R35 PRC1 PRIM1 PRKCZ PRLR PSPC1 PTEN PTPN21 PTPRF PVR PVRL2 RAB11A RAB34 RAB38 RABGEF1 RACGAP1 RAD51 RAI1 RALGPS2 RAPGEF4 RB1CC1 RBBP9 RBM15B RBM43 RBM47 RBP1 RCAN2 REEP6 RFC2 RFC4 RFX5 RFXAP RGD1303142 RGD1306487 RGD1309350 RGD1309362 RGD1309748 RGD1310769 RGD1311558 RGD1359349 RGD1359529 RGD1560258 RGD1562136 RGD1562323 RGD1562997 RGD1563091 RGD1563941 RGD1564209 RGD1584021 RHBDD1 RIN3 RIOK3 RNASEK RNF128 RNPEP RORA RREB1 RT1-M3-1 RT1-N3 RT1-T24-3 RTP4 SAA4 SACM1L SCFD1 SDCBP2 SEC24C SEPT9 SERPINA7 SERPINB9 SERPINE1 SETD6 SH3BGRL SH3BP5 SHMT1 SIRT5 SIVA1 SLC12A2 SLC16A7 SLC22A18 SLC22A8 SLC25A1 SLC25A10 SLC25A15 SLC25A25 SLC29A1 SLC2A2 SLC35A1 SLC5A3 SLC7A11 SLC7A6OS SLC9A3R1 SLFN3 SMAGP SMC2 SNX11 SORL1 SPINT2 SPPL2A SRSF9 SRXN1 ST3GAL4 ST6GAL1 STEAP4 STK10 STK17B STX4 SULF2 SVIL SYVN1 TACC3 TAGLN TAP1 TARS2 TAT TBC1D9 TCEAL1 TDO2 TGIF1 TGM1 TIMM21 TIPARP TJP2 TLN1 TM7SF3 TMEM126A TMEM43 TMEM47 TMEM55A TMEM62 TMEM66 TMEM9 TMLHE TMPO TOLLIP TP53 TPM2 TRAF4AF1 TRIM14 TRIM25 TSPAN4 TSPYL2 TTC23 TTK TUSC2 TXNDC11 TXNDC15 UAP1 UBAP1 UBD UBE2J1 UBN1 UFM1 UGT2B1 UGT2B7 USP18 USP38 UST4R VOPP1 WEE1 WIPI2 ZFP358 ZFP36 ZFP395 

Group 3 
APP ASPDH CYP17A1 CYP51 G6PC GLS2 IL33 INMT LOC360919 MID1IP1 PI4KA RGD1308874 RGD1564865 SDS SOCS2 TTC36 XPNPEP2 ZDHHC2 


phenobarbital 
Group 1 
ADCK3 ADORA2B CCRN4L CHORDC1 FAM89A GADD45A GCLC HACL1 HES6 HSPH1 IER3 IL1A PTPN21 RAB30 RAPGEF4 RREB1 STBD1 TNFAIP2 TUBA4A TXNRD1 

Group 2 
ANKRD37 DAB2 DDIT4 DUSP1 FAM176A IL1B IP6K2 OAT SGK1 YARS2 

Group 3 
ABCB1A ABCB4 ABCC3 ACLY ACO2 ACOT4 ACSM2A ACSM5 AHR AIG1 AKR1C3 AKR7A3 ALDH1A1 ALDH1A7 BCKDHB CAR3 CES2C CHMP4C COMT CPT1A CREG1 CSAD CSRP1 CYP1A1 CYP2J4 CYP3A23/3A1 CYP3A9 CYP7A1 DACT2 DAK DDHD1 DECR1 ECH1 ECI1 EIF4E3 ELOVL5 FADS2 FAM100A FGGY FMO1 G6PC GADD45B GCH1 GCK GCLM GPT2 GSR GSTA5 GSTK1 GSTM4 HAO2 HSDL2 HTATIP2 INMT INSIG2 KLF9 LCMT1 LOC100360985 LOC100361188 MAP2K3 MARCKSL1 MAT1A MDM2 MFSD2A MGLL MID1IP1 MKNK2 MMGT1 MYC NAT8 NDUFAF4 NGFRAP1 NQO1 OSGIN1 PIR PKLR PLA2G12A PNPLA2 PNPLA7 POR PPCS PPM1K PPP1R3B PPP2R1B PSMD5 PVR PYGL R3HDM2 RBM3 RGD1359529 RPRM SCD1 SDS SEMA3C SERPINA7 SLC22A5 SLC22A8 SLC25A20 SLC3A2 SNX10 SREBF1 STAC3 TAT TCEA3 THRSP TMEM140 TMEM30B TNFRSF9 TRIB3 UBD UGT2B1 UST4R VNN1 ZFAND2A 


phenytoin 
Group 1 
ABCC3 UGT2B1 

Group 2 
ASRGL1 

Group 3 
ABCB1A ACLY ACSM2A ACSS2 AKR7A3 ALDH1A1 ASNS C6 CAR3 CCNB1 CDK1 CDKN3 CES2C CSAD CSRP1 CYP3A9 CYP8B1 DDHD1 ECH1 ECI1 ECT2 FADS1 FADS2 FMO1 GADD45B GOT1 GSR GSTA5 HES6 HSDL2 OAT PHGDH PIR PKLR POR PSAT1 R3HDM2 RCAN1 RPRM SCD1 SDS SLC3A2 SREBF1 STAC3 THRSP TRIB3 UBE2C VNN1 


fluphenazine 
Group 1 
ABHD2 ACSM2A CCNB1 CDC20 CDK1 CSRP1 ECT2 FADS1 FADS2 FAM134B IGFALS PKLR PLIN2 PRKCDBP SCD1 SERPINA6 SGK1 SLC27A5 SULT1A1 SULT1C3 SULT2AL1 TSPAN13 UBE2C 

Group 2 
ACLY ALDH1A1 ARG1 CXCL11 CYP1A1 CYP51 G6PC GJB2 GSTT3 PAH RGD1307603 SULT1B1 TM7SF2 UGT2B1 

Group 3 
DMXL2-PS1 FUS GCK IFI27L2B STAC3 TUBB5 TUBB6 


thioridazine 
Group 1 
CYP1A1 

Group 2 
 

Group 3 
ABHD2 CSRP1 PSMB9 STAC3 


haloperidol 
Group 1 
CDK1 CSRP1 UBE2C 

Group 2 
ALDH1A1 ARG1 C6 CD68 CRELD2 CXCL11 FADS2 FAM111A FAR1 GSTT3 IFI27L2B LOC500300 NR0B2 RGD1307603 RGD1562323 SULT1A1 

Group 3 
RGD1309362 STAC3 


diazepam 
Group 1 
 

Group 2 
AASS ACOX2 ACSM2A ACTN1 ADORA2B AGRN AKR1C12 ALCAM ALDH1A1 CALR CASP12 CAV1 CCL2 CCL7 CCND1 CLDN2 CRELD2 CTGF CXCL11 CXCL16 DDIT3 DDX58 DHRS7 DNAJC3 EDEM1 FAM25A FILIP1L GADD45B GAS2 GBP2 GNAI1 GYS2 HERPUD1 HIST1H2BH HMOX1 HSPA1B HSPB1 ICAM1 IFI44 IFIT2 IFITM3 IGFBP1 IGFBP3 IGTP IL33 IRF7 IRGM ISG15 LAMC2 LOC100359743 LOC500300 LSR LY6E MAOB MARCKSL1 MCM6 MCM7 MMP12 MX2 NEURL3 NUPR1 OBFC2A PAH PARP9 PDIA4 PER2 PLA2G16 PSMB10 PSMB8 PSMB9 RAB32 RGD1309350 RGD1309362 RGD1563547 RHPN2 RT1-DA RT1-S3 RTP4 SDCBP2 SEMA4A SERPINB9 SERPINE1 SLC2A2 STEAP4 SULT1A1 TAGLN TAGLN2 TCP11L2 TGM1 TM4SF4 TMBIM1 TMEM19 TNFAIP2 TUBB5 USP18 UST4R WEE1 ZFAND2A ZFP354A 

Group 3 
 


triazolam 
Group 1 
 

Group 2 
 

Group 3 
 


imipramine 
Group 1 
AKR1C14 ALDH1A1 ALDOB CCNB1 CDC20 CDK1 CDKN3 COMMD6 CYP2C22 DECR1 ELOVL6 EPHX1 F5 GJB1 GSR HAO1 KIFC1 MBOAT1 SCD1 TAGLN UBE2C UGT2B1 UGT2B15 UST4R 

Group 2 
ABCB4 ACLY ACOT12 AGRN AGTR1A AKR7A3 ARG1 ATP6V0B BAAT BDH1 C1QA C1QB C1QC CCND1 CD68 CLIC2 CTH CXCL10 CXCL11 CXCL9 CYP4F4 DDIT3 DHRS3 DHRS7 DNASE2B DPH5 DPP7 ECI1 ECT2 EIF4E3 FABP7 FAM25A FAR1 FBP1 FCER1G FCGR2B FCGR3A FGF1 GBP2 GCAT GCLC GCLM GSTA5 GSTK1 GSTM1 GSTM2 GSTM3 GSTT3 ID3 ISG20 KLF4 KLKB1 LAMC2 LGALS3 LOC100359743 MARCKSL1 MMP12 MMP3 MTTP OTC P2RY2 PAH RAPGEF4 RCAN1 RGD1309350 RGD1309362 RGD1562323 RNASE4 RRAGD RSAD2 SDCBP2 SEC16B SELENBP1 SERPINB9 SERPINE1 SLC4A4 SULT1A1 SULT1B1 TIMM9 UGDH UGT2B7 VIM 

Group 3 
AKR1C1 AKR1C12 CYP7A1 HAMP SLC6A6 STAC3 


amitriptyline 
Group 1 
ALDH1A1 CES2C 

Group 2 
ACOT4 AGXT2 AKR7A3 ALDH1A7 AOX1 BAAT CCND1 CXCL11 CYP2C22 CYP4F4 CYP8B1 DHRS3 DNASE2B EPHX1 GCAT GSTA5 GSTK1 GSTT3 HAO1 LOC100359743 MMP12 NR0B2 RETSAT SCD1 SELENBP1 SULT1A1 SULT1B1 UST4R 

Group 3 
POR 


ajmaline 
Group 1 
EPHX1 

Group 2 
ACSS2 AGMO AGXT2 AKR7A3 ALDH1A1 ALDOB ARG1 BAAT C1QC C4BPB CD68 CDO1 CXCL10 CXCL11 CYP1A1 CYP51 DHRS3 DNASE2B DPP7 FADS1 FBP1 GAMT GCAT GSTA5 GSTM2 GSTM3 GSTT3 HAMP HAO1 HMGCS1 HMGCS2 HMOX1 IDI1 LCN2 LOC100362733 LSS MME MMP12 MSMO1 MTTP MX2 PAH PCSK9 PMVK PNPLA7 QPRT RRAGD RT1-DA SCD1 SDCBP2 SGK1 SLC22A7 SQLE SULT1A1 SULT1B1 TM7SF2 TSX UGT2B15 

Group 3 
CMC1 


ethanol 
Group 1 
 

Group 2 
PKLR RCAN1 SCD1 

Group 3 
 


ethinylestradiol 
Group 1 
ACAA2 ACSL1 C4BPB CSAD CYP4A1 DECR2 DHRS3 EHHADH FABP1 FADS1 FAM89A GK MAT1A METTL7B NR0B2 PHYH SRD5A1 TMCC3 

Group 2 
ACAA1A ANGPTL4 CREB3L3 CYP4A3 DECR1 ECI1 HMGCS2 THRSP UGT2B1 

Group 3 
ACLY ACSL5 ACSS2 AKR7A3 C1R C4BPA CA2 CAR3 CES1D CTR9 CYB5R3 CYP17A1 CYP2A1 CYP3A18 CYP51 CYP7A1 CYP8B1 DHCR7 ETHE1 FADS2 GAS6 GDF15 GLS2 GULO HES6 HMGCS1 IDI1 IFI27L2B ISYNA1 LMCD1 MSMO1 MX2 NET1 OAF OAS1A P2RY2 PHGDH PSMB9 RBP7 RGD1307603 RGD1564865 RT1-S3 RTP4 S100G SERPINA6 SQLE STAC3 TM7SF2 TNFRSF9 TSKU TTC36 UST5R 


chlormadinone 
Group 1 
CAR3 CES2C HACL1 ONECUT1 SEC16B SGK1 

Group 2 
AGXT2 ANGPTL4 CCL7 CDK1 CDKN3 CXCL11 CYP1A1 DAO DNASE2B DUSP1 FAM111A FAM25A FAR1 FBP1 GSTA5 GSTM3 HAO1 HMGCS2 IGFBP1 IL1B KLF9 LOC100359743 MME MMP12 MTTP PKDCC PTRH1 SDCBP2 SERPINB6 SGK2 TAGLN TSKU UBE2C UGT2B1 

Group 3 
BHLHE40 G6PC SERPINA6 


nitrofurazone 
Group 1 
ABAT ABCB4 ABCC3 ABLIM3 ACLY ACOT9 ACSS2 ADHFE1 AGRN AKR1C12 ALDH1A1 ANXA7 ARG1 ARHGAP11A ARHGAP8 ASL ASNS AVPR1A BUB1 CAV1 CCNB1 CCNG2 CCNYL1 CDC20 CDK1 CDKN3 CKAP2 CXCL1 CXCL12 CYP2A2 CYP2C11 CYP2C22 CYP2D3 CYP2E1 CYP3A18 CYP3A2 CYP51 DCN DDHD1 DDX39A DDX39B DDX46 DECR1 DHX15 ECH1 ECI1 ECT2 EIF4E3 ETHE1 ETNK1 F5 FABP1 FADS2 FAM89A FDFT1 FLOT2 GCH1 GCK GCLM GDA GHR GNA14 GNAI1 GNMT GNPNAT1 GPX2 GSS GSTA5 GSTM3 GSTM4 GSTM7 GSTP1 GYS2 HAO2 HERPUD1 HSD17B2 HSD3B5 IER3 IFNAR1 IGFALS IGFBP1 KHK KYNU LCN2 LIMS2 LOC100361444 LOC100362733 LOC685045 LRAT MAFF MBD2 MBL2 MCM4 MCM6 MCM7 MGC112830 MITD1 MRO MVP MYO5B NAA38 NOSTRIN NQO1 NSUN2 NUDT21 OAT OXR1 PARP9 PAWR PBK PCGF6 PCNA PDE4B PFKFB1 PHGDH PLA1A PLA2G12A PLEKHB1 PMVK PNPLA2 POLR3G PPAP2C PPCS PPDPF PPP1R3B PRC1 PRKCDBP PRPF19 PSAT1 PTGR1 PTMS PTPN2 PTPN21 PXMP2 PYGL RAD51 RBBP7 RCAN1 RGD1306962 RGD1307603 RGD1308059 RGD1309759 RGD1310861 RGN RNF217 SBNO2 SCD1 SERPINA10 SERPINA6 SERPIND1 SFPQ SIRPA SLC10A1 SLC19A2 SLC3A2 SLC40A1 SLCO1B3 SMC2 SPC25 SRD5A1 SREBF1 SRSF1 SRXN1 STAC3 STAT3 STEAP4 SULT1C3 SULT1E1 TAGLN TGM1 THRSP TM7SF2 TRAK2 TSPO TUBB2A TUBB5 TWF1 UBE2C UGDH UGP2 UNG USP3 UST5R VNN1 YARS2 YWHAQ 

Group 2 
AASS AKR1B1 BRD2 CASP12 CCDC125 CCL2 CCND1 CCNE2 CDKN1A CEBPA CFH COL4A5 CYP1A1 CYP3A23/3A1 DDIT3 DHRS1 DOCK7 DUSP5 FABP7 FAM25A FGA FILIP1L FMO3 FOSL1 G0S2 GAS2 GBP2 GCC2 GCNT2 GDF15 GSTT3 HSPA1B ID3 IDI1 INPP1 ISG20 LAMC2 LOC100360205 LOC100363197 LOC500300 MMP12 MSMO1 NEDD9 NET1 NEURL3 NFKB1 PARP12 PCDH18 PCK1 PHLDA1 PLSCR1 PPP1R15A PPP1R3C PRTFDC1 RFX5 RGD1303142 RGD1359349 RGD1562626 RGD1563547 RT1-M3-1 SDCBP2 SELENBP1 SEMA4A SERINC5 SERPINA7 SERPINB9 SERPINE1 SGK1 SLC25A4 SLC31A2 SLC4A4 TES TFRC TIFA TM4SF4 TMEM140 TNFAIP2 UPP1 VEGFA WIPI1 ZAK ZFC3H1 ZFP367 

Group 3 
ADCK3 AFG3L2 AKR1C3 AKR7A3 AMY1A ANP32B ATPIF1 BBOX1 C6 CAR3 CLPX CPT1A CRP CTH DAP DGAT2 DPYS EBNA1BP2 ELOVL5 ENTPD5 EPHX1 FAM210B FAM82A1 FBL FMO1 G6PD GAMT GSR HAGH HES6 HIST1H2BH HMGCR IMPDH2 KIF20A LBP LECT2 LOC100360270 LOC100362572 LTBR MGST2 NAMPT NAP1L1 NNMT NUSAP1 PCSK6 PIR PKLR PNPLA7 PON3 PRIM1 PSMA5 PTPRD RBM3 RGD1564865 RPP21 SLC38A2 SLC6A13 SOD2 SPINK1 TGFBI TM2D3 TNFRSF1A TTC36 TXNRD1 UGT2B7 UPB1 USP14 WDR45 XPNPEP2 


phenylbutazone 
Group 1 
ACLY AKR7A3 CES2C CYP3A9 GDA LBP OAT PIR PKLR PPP1R3B PSMD1 PTGR1 SCD1 SREBF1 STAC3 

Group 2 
ADORA2B ALDH1A1 ATF3 BHLHE40 C4BPB CCL2 CCRN4L CXCL1 CXCL11 CXCL5 CYP1A1 DDIT3 DNASE2B DUSP6 FAR1 FOXA2 G6PC HERPUD1 LAMC2 LOC360228 MAT1A MCM6 MMP12 PPP1R3C RCAN1 SDCBP2 SLPI SULT1A1 TAT WFDC2 

Group 3 
 


lornoxicam 
Group 1 
 

Group 2 
CXCL1 FMO1 LAMC2 

Group 3 
 


phenacetin 
Group 1 
CYP1A2 KCTD5 

Group 2 
 

Group 3 
ABCB1A ABCB4 ABCC3 ABCC4 ACLY ACO2 ACOT4 ACSL3 ACSM2A ADCK3 AIG1 AIMP2 AKR1C1 AKR7A3 ALDH1A1 ALDH1A7 ANP32A ANXA7 APEX1 ASNS ATF4 ATF5 ATL2 AVPR1A BAG3 BCL6 C1R C6 CA2 CAR3 CCNB1 CCT2 CDC20 CDK1 CDKN3 CES2C CHORDC1 CIAPIN1 CIRH1A CKAP2 CPT1A CPT2 CREG1 CRYL1 CSRP1 CTH CTPS CYP1A1 CYP2J4 CYP3A23/3A1 CYP3A9 CYP4A1 CYP51 CYP7A1 CYP8B1 DDHD1 DDIT4 DDX58 DNAJC12 EAF1 EBNA1BP2 ECH1 ECI1 ECT2 EIF1A ELOVL5 ENTPD5 EPHX1 ERP29 FABP7 FADS1 FADS2 FAM195A FAM89A FBXO30 FGF21 G6PC GABARAPL1 GADD45A GADD45B GCH1 GCK GCLC GCLM GMPS GNL3 GPT GPX2 GSR GSS GSTA5 GSTM4 GSTP1 GSTT3 HACL1 HAL HAMP HERPUD1 HES6 HIBCH HMGCR HMGCS1 HMOX1 HSD17B2 HSPB8 HSPH1 HTATIP2 IARS ID2 IER3 IGFALS IGFBP1 IGTP IMP3 IMPDH2 IPO5 IPO7 ISG15 KIF20A KTI12 LARS LGALS8 LOC100360406 LOC100361188 LOC100363484 LOC690214 LRAT MAFF MARC1 MDM2 MGST2 MID1IP1 MKI67IP MRPL49 MRPS18B MYC NAP1L1 NARS NAT8 NDUFAF4 NIP7 NMD3 NOP16 NOP56 NOP58 NPAS2 NQO1 NR1I3 NSFL1C NUDT7 NUP153 NUPR1 NUSAP1 OAT OSGIN1 PAK1IP1 PDIA5 PELO PGAM5 PGPEP1 PHGDH PIR PKLR PLA2G12A PLAA PLEKHB1 PMVK PNO1 PNPLA2 PNPLA3 PNPLA7 POLR1B POLR3G POR PPAT PPCS PPP1R3B PRKCDBP PSAT1 PSMB8 PSMB9 PSMC5 PSMD12 PSMD14 PSMD5 PSMD6 PTPN21 PTPRF PYGL RAB30 RAB6A RB1 RBM3 RDH2 REEP6 RGD1305222 RGD1305347 RGD1307603 RGD1308772 RGD1308874 RPRM S1PR1 SCD1 SERPINA6 SGK1 SLC22A5 SLC38A2 SLC3A2 SLC40A1 SLC6A6 SLC6A9 SLC7A11 SLFN3 SLPI SNX10 SPC25 SQSTM1 SRD5A1 SREBF1 SRM SRSF4 SRXN1 SSSCA1 STAC3 STBD1 SULT1C3 TBC1D15 THRSP TIMM8A1 TIMM9 TM2D3 TMEM30B TMEM55A TMEM62 TNFRSF1A TNFRSF9 TRIB3 TRMT61A TSKU TXNRD1 UBD UBE2C UGDH UGT2B1 UGT2B7 USP10 USP14 UTP11L UTP3 VNN1 WDR77 XPOT YARS ZFAND2A ZFAND5 


bucetin 
Group 1 
AKR1B7 AKR7A3 ALDH1A1 CCNB1 CYP1A2 CYP3A9 FAM89A GCLM GSTA5 HMGCR NUSAP1 PIR TRIB3 

Group 2 
CDH17 CXCL1 LOC500300 

Group 3 
ABCC3 ACLY ACOT4 ACSM2A ASNS CA2 CAR3 CDC20 CDK1 CDKN3 CHORDC1 CRYL1 CYP17A1 CYP7A1 CYP8B1 EPHX1 FADS1 FADS2 FGF21 GCLC GNL3 GPX2 GSR HAMP HSPH1 HTATIP2 ID2 ISG15 LOC100363484 LY6C MKNK2 MX2 NQO1 OAS1A OAT ONECUT1 OSGIN1 PHGDH PKLR PLA2G12A PNPLA3 PRKCDBP PSAT1 PSMB9 PTPN21 RPRM RT1-S3 SCD1 SERPINA6 SLC6A6 SLFN3 SPINK3 SRXN1 STAC3 THRSP TM2D3 TSKU TXNRD1 UBE2C UGDH ZFAND2A 


trimethadione 
Group 1 
ALDH1A7 ARHGAP11A AURKA CCNB1 CDK1 CES2C CSAD DDX39A ECT2 HAO2 PHGDH SCD1 STAC3 TACC3 THRSP 

Group 2 
ACLY CYP3A9 FAM25A 

Group 3 
AKR7A3 ALDH1A1 AURKB BUB1 CDC20 CDKN3 CKAP2 DHRS7 GSTA5 HAMP HMMR KIF22 MAD2L1 MCM4 MCM6 MCM7 NUSAP1 ONECUT1 PBK PCNA PIR PKLR PRC1 RAD51 SKA1 SMC2 SPC25 TRIM59 TUBB5 TXNRD1 UBE2C 


sulpiride 
Group 1 
BUB1 

Group 2 
AASS ABCB1A ACOT2 ACOT4 ADCK3 AGMO AGRN AGTR1A AIF1 AKR1B8 AKR1C14 AKR1C19 AKR7A3 ALDH1A1 ALDH4A1 ALDOB ANPEP AOX1 APOB ARG1 ARHGAP11A ARHGAP24 ARL8B ATF3 ATP6AP2 ATP6V0B ATP6V1B2 AVPR1A BAAT BHMT2 BUB1B C1QA C1QB C1QC C4BPA C4BPB C5 C8A CAV1 CCNB1 CCND1 CCNE2 CD74 CDK1 CDO1 CDT1 CFH CH25H CISD3 CLEC4F CNP CNTF COL4A5 COMMD6 CP CPEB2 CPNE3 CREB3L3 CRELD2 CSF1R CSRNP1 CSRP2 CXCL10 CXCL11 CXCL2 CXCL5 CYP1A1 CYP2C22 CYP4F4 DDIT3 DDX58 DECR1 DHRS1 DHRS3 DNASE2B DOCK1 DSCC1 DUSP6 ECT2 EIF4E3 F2R F5 FABP7 FAH FAR1 FBP1 FCGR3A FGF1 FGF21 FILIP1L FMO3 FOXA2 GADD45A GAMT GBP2 GCAT GCGR GCLC GDF15 GEMIN8 GJB1 GLDC GLRX GLUD1 GMFB GNA14 GNAI1 GPM6A GSTA5 GSTM2 GSTM3 GSTT3 HAO1 HELLS HERPUD1 HMGCS2 HNRPH1 HSD17B2 HSPB1 HSPB8 IGFBP1 IL1B IRF7 ITM2C KLF4 LGALS2 LGALS3BP LILRB4 LIMD2 LOC100361188 LOC100361733 LOC100362733 LPAR6 LRAT LTB LY6E MAFK MAGED2 MANF MAOB MAP2K1IP1 MARCKSL1 MBL2 MBOAT1 MCCC2 MCM3 MCM4 MCM6 MCM7 MELK MME MTTP MX2 NEURL3 NFE2L1 NGFRAP1 NMRAL1 NNT NUPR1 OSBP PAH PBLD PECR PELO PFKP PNPLA7 PPAP2B PPP1R15A PRC1 PRKRA PSMB10 PTGR1 PVR QPRT RGD1562323 RGS2 RGS4 RHPN2 RIOK3 RRAGD RSAD2 RT1-DA RT1-DMB RT1-S3 RTP4 SCD1 SDCBP2 SDF2L1 SEC16B SELENBP1 SEPP1 SERPINB6 SERPINB9 SERPINE1 SKA1 SLC22A7 SLC25A4 SLC40A1 SLC4A4 SLC6A8 SMARCE1 SRD5A1 STEAP4 STK10 SULT1A1 SULT1B1 TACC3 TAGLN TGM2 TM4SF4 TMEM140 TMEM38B TMEM9 TMLHE TOLLIP TPM2 TSPAN3 TSPAN7 UBE2C UBE2J1 UGT2B15 UST4R XDH ZFAND2A 

Group 3 
 


tiopronin 
Group 1 
 

Group 2 
 

Group 3 
 


methapyrilene 
Group 1 
AKR7A3 CRYL1 PHGDH 

Group 2 
 

Group 3 
A2M ALDH1A1 ASNS FABP7 FGF21 G6PD GPNMB GSTA5 GSTM3 KRT8 OAF PKLR PSAT1 SCD1 SGK1 SLC25A25 SLC3A2 SLC6A6 TRIB3 ZFP354A 


ethionine 
Group 1 
A2M AARS ABCD3 ABHD4 ACOT9 ACSM2A ACYP2 ADD1 ADSL AEN AGPAT2 AHCY AIMP2 AKR1E2 ALDH1A1 ALDH1A7 ALDH1L2 ALDH3A2 ALDH4A1 ALDH6A1 ALDOB ALG5 ALKBH AMDHD2 AMN1 ANP32A APOB APOC2 APOC4 APOL9A APOPT1 AQP9 ARG1 ARMC10 ASNS ASPDH ATL3 AVPR1A BAG3 BAG5 BCMO1 BDH1 BHMT2 BNIP3L C5 C8A CA2 CAB39L CALD1 CALM3 CASP7 CAT CAV2 CCDC53 CCDC91 CCL7 CCNG2 CD47 CD82 CDH1 CDK9 CES1D CFH CGNL1 CHKA CHTF8 CISD1 CITED2 CLP1 CMBL CMPK2 CNO CNTF COL18A1 COPS7A CPPED1 CPT2 CROT CSE1L CSRP1 CTNNAL1 CXCL10 CYB561 CYB5A CYP1A2 CYP20A1 CYP27A1 CYP2D2 CYP2D3 CYP2F4 CYP4V3 DAP DCAKD DDAH1 DDHD1 DDIT3 DDX20 DDX52 DDX58 DECR1 DERA-PS1 DGAT2 DHRS3 DSP DYM DYRK1A EAPP ECI3 ECSIT ECT2 EIF2B1 EIF2D EIF4EBP1 ELL ENC1 EPHX1 EPHX2 EPPK1-PS1 EWSR1 F5 FADS1 FADS2 FAH FAHD1 FAM100A FAM25A FAM46A FAM98A FASTKD5-PS1 FBXO22 FBXO6 FBXW11 FKBP3 FKBPL FLNA FMO3 FN1 FOXA2 FZD8 G0S2 GADD45A GADD45G GALK1 GAMT GARS GAS2 GBP4 GCLC GFER GFRA3 GJB2 GLB1 GLCE GLDC GLUD1 GOLPH3 GOLT1B GPNMB GPT2 GSR GSTA3 GTF2IRD1 GULO HADH HADHB HAMP HAO1 HDLBP HIPK3 HIST1H3F HIST1H4B HMGCS1 HMGN1 HNRPH1 HPD HPN HPS6 HRB2 HSD3B7 HSF2 IBTK ICAM1 IER2 IER5 IFI44 IFIT1 IFIT2 IFIT3 IFITM3 IFT52 IGTP IMP3 INMT IRF6 IRF7 IRF9 IRGM ISG15 JMJD6 JOSD2 KLHL7 KRCC1 KTI12 LACTB2 LAP3 LAPTM4B LARS LCP1 LEPROT LGALS3BP LGALS9 LMF2 LOC100360205 LOC100361444 LOC100362005 LOC100362108 LOC500420 LOC680097 LOC681367 LOC683402 LOC689959 LOC690000 LRPPRC LY6C MAD2L1BP MAOA MAOB MAP4 MARCH2 MB21D2 MBL2 MCCC2 MCTS2 MDM2 MPST MSMO1 MTCH1 MTF1 MTTP MX1 MX2 MYADM MYC N4BP2L2 NADKD1 NDFIP1 NDRG2 NFE2L2 NGFRAP1 NHEJ1 NIPSNAP1 NIPSNAP3B NIT2 NNT NOSTRIN NRD1 NSDHL NUAK2 NUDT18 NUP205 OAS1A OAS1I OASL OAZ2 OGFR OGT ORAI3 OSGIN1 OXNAD1 PAH PALMD PAM PARP12 PCBD1 PCSK6 PCTP PDLIM1 PDP1 PDRG1 PEX12 PEX13 PEX2 PFKL PGP PHOSPHO2 PHRF1 PI4KA PION PIR PKLR PLBD2 PLK2 PLSCR1 PMVK POLR1B POLR2A POLR2D POLR3D POLR3G POP1 POP7 PPFIBP2 PPP1R3B PQLC3 PRKCDBP PRKCZ PRKD3 PRTFDC1 PSMB10 PSMB9 PTER PTPN21 PTPN3 PUS3 QDPR QPRT RABGGTB RASSF1 RASSF6 RBKS RBM14 RBM3 RCAN1 RCAN2 RCN1 RDH7 RELN RG9MTD1 RGD1303142 RGD1305679 RGD1307603 RGD1307704 RGD1308049 RGD1309350 RGD1309730 RGD1309748 RGD1309779 RGD1310794 RGD1311122 RGD1562626 RGD1564804 RGD1584021 RIOK3 RNASE4 RNF146 RNF213 RPP38 RPUSD2 RQCD1 RSAD2 RT1-CE5 RTP3 RTP4 S100A16 SCAF11 SCO1 SEPX1 SERPINA10 SERPINB9 SF3B3 SH3D19 SHMT1 SIAE SLC16A7 SLC20A2 SLC25A13 SLC26A1 SLC27A5 SLC40A1 SLC6A9 SLFN3 SMG8 SORBS2 SORD SP1 SPG20 SPG21 SPINT2 SPRYD4 SPRYD7 SPTAN1 SRD5A1 SRRM2 SRXN1 SSFA2 STAG1 STAT1 STBD1 STRBP STX2 STXBP3 SULF2 SULT1B1 TAGLN TAP1 TCEB3 TDO2 TERF2IP TEX10 TGFBI TGM2 THNSL1 TIFA TM7SF2 TMEM11 TMEM123 TMEM126B TMEM19 TMEM192 TMEM223 TMEM55A TP53 TRIAP1 TRMT61A TSEN54 TSPAN12 TSPAN3 TSPAN7 TSPO TUSC3 TXNDC12 TXNDC15 UBAP1 UBC UBE2C UBE2E2 UBE2G2 UBE2O UFL1 USP10 USP15 USP18 USP38 USPL1 UTP3 VPS16 WBP1 YTHDF2 ZFP330 ZFP358 ZFP598 ZFP655 ZFP672 ZFP703 ZFP830 ZNHIT2 

Group 2 
AASS ABCG2 ACAD11 ACAT1 ACO1 ACOT2 ADH5 ADORA2B AGA AK3 AKR1C12 AKR1C3 AKR1D1 AKR7A2 AKR7A3 ALAD ALDH16A1 ALDH7A1 ALDH9A1 ANGPTL4 ANPEP ANXA2 ANXA3 ANXA4 ANXA6 ANXA7 AOX1 AP2A2 APOA2 ARHGAP11A ARHGEF2 ARL4A ARPC1B ARSB ASL ATF3 ATP5C1 ATXN10 AUH AVPI1 BET1L BMP2 BRD2 BRE BUB1 CAMK1 CASP4 CAST CAV1 CCDC58 CCNL1 CCRN4L CD276 CD3EAP CD9 CDR2 CEBPB CES2C CH25H CHCHD6 CHMP4C CIDEA CLEC4F CMAS COL4A5 COQ9 CPS1 CREG1 CSRNP1 CTBS CTH CTSC CXCL11 CXCL2 CYP2A2 CYP2C11 CYP2C22 CYP2E1 CYP3A18 DACT2 DARS DDIT4 DGAT1 DHCR7 DNAJC22 DPYSL2 DSCR3 DTD1 DTX3L DTYMK DUSP22 DUSP3 DUSP5 EBPL ECHDC2 EFR3A EIF1A EIF1B EIF4E3 ENPP1 ENPP3 ETFA FAM116A FAM176A FAM89A FBXL5 FECH FILIP1L FLOT2 FOXJ3 FYCO1 G6PD GADD45B GBE1 GCA GCGR GCLM GDI2 GEM GEMIN8 GGA2 GIPC1 GJB1 GLOD4 GNA14 GPI GPM6A GPX2 GRB14 GRPEL2 GSS GSTA5 GSTM3 GYPC GYS2 H1F0 H2AFJ HAL HFE2 HIBADH HIBCH HIST2H2BE HMGCR HMGN3 HMOX1 HNF4A HSCB HSD17B12 HSPA1B HSPB11 ICA1 IDH2 IER3 IGBP1 IGFBP4 IL1A IMPDH2 ITM2B ITPKC JUNB KAT7 KHK KIN KLHL24 L7RN6 LAMC1 LGALS3 LIG3 LIMK2 LIMS2 LOC100233176 LOC100359995 LOC100360180 LOC100362034 LOC100363003 LOC100363197 LOC287274 LOC361635 LOC500300 LOC685045 LOC685619 LOC690068 LSR MAFK MAL2 MANBA MAP2K3 MAPK6 MARC2 MARCKSL1 MAT1A MBOAT1 MCM6 METTL7B MGAT2 MGMT MMP14 MRPL13 MRPL52 MRPS35 MRPS9 MTA1 MVP MYO1C MYOF NADK NAGK NDRG1 NDUFS1 NDUFV2 NEDD4 NFKBIA NFU1 NMI NPEPL1 NQO1 NQO2 NR1D1 NT5DC1 NUP37 NVL OAF ONECUT1 P2RX4 PARP9 PCDH18 PCK2 PDK1 PECR PELO PFDN6 PFKP PGM1 PHC2 PHF23 PHGDH PHLDA1 PIM3 PON2 POR PPA2 PPAP2C PPP1R14A PPP1R15A PPPDE1 PPRC1 PRELID2 PRSS23 PSAT1 PSEN2 PSMD5 PSPH PTEN PTMS PTPRA PVR PXN PYCR1 PYGL RAD51 RBM47 RCN2 REEP6 REXO2 RG9MTD3 RGD1304982 RGD1305158 RGD1305464 RGD1305807 RGD1306058 RGD1306954 RGD1307983 RGD1309759 RGD1310769 RGD1311021 RGD1562079 RGD1563547 RGD1565002 RGD1565033 RGD735065 RHOD RIN2 RNASEH2B RND1 RND3 RNF113A2 RNF128 RNF19A RNF39 RUP2 SAMM50 SCAMP4 SDCBP2 SDHB SELENBP1 SEPHS2 SEPT9 SERPINA6 SERPINE1 SERPINF2 SERTAD2 SETD4 SFXN1 SGK1 SHMT2 SIRT5 SLC19A2 SLC22A8 SLC25A24 SLC25A4 SLC38A3 SLC4A4 SLC7A11 SMYD2 SNIP1 SQRDL SRD5A3 SSU72 STEAP4 SUCLG1 SULT1A1 TACC2 TAX1BP3 TBCE TC2N TCEAL8 TDG TEP1 TIMM9 TKT TM4SF4 TMCC3 TMEM147 TMEM222 TMEM97 TOR2A TP53INP2 TPI1 TRAP1 TTC13 TUBB5 UCK1 UCKL1 UFM1 UGP2 UGT2B1 UOX VAMP7 VLDLR WDFY1 WIPI1 YEATS2 ZBTB20 ZFAND2A ZFP189 ZFP354A ZFP36 ZFP386 ZFP574 

Group 3 
ACSM3 SDS SLPI STAC3 


cephalothin 
Group 1 
HSPA1B MFSD2A RGD1564300 SHMT1 TSKU 

Group 2 
AASS ABHD10 ACOT4 ACP2 ACSS2 ADORA2B ADRM1 AEN AGA AGRN AGTR1A AGXT2 AJUBA AK3 AKAP17A AKIRIN2 AKR1B1 AKR1B8 AKR1C14 ALCAM ALDH1A1 ALDH1L2 ALDH4A1 ALDH6A1 ALDOB ANAPC4 ANGPTL4 ANPEP AP1S2 APOA5 APOB AQP8 ARG1 ARHGAP24 ARHGAP8 ATF3 ATP6V1B2 ATXN10 AURKB AVPR1A AZIN1 B3GALNT1 B3GNT1 B9D1 BAAT BAG3 BCMO1 BDH1 BDH2 BET1L BHLHA15 BLOC1S1 BPHL BRD2 BTBD1 BTG3 BUB1 C1QA C1R C1S C4BPA C5 C8A CAV1 CAV2 CCDC101 CCDC117 CCDC125 CCL9 CCND1 CCNG2 CD1D1 CD47 CD9 CDH1 CDH2 CDK1 CDR2 CEACAM1 CEP152 CES1C CES1F CES2C CETN2 CFH CFI CGNL1 CH25H CHAC1 CHKA CHMP4C CIAPIN1 CISD3 CMTM3 CNP COBL COL18A1 COMT COQ10B CP CPD CPNE3 CPPED1 CPS1 CRCP CREM CROT CSRNP1 CTDP1 CTGF CTPS2 CTSC CXCL1 CXCL11 CXCL16 CXCL5 CYP1A1 CYP2A2 CYP2C22 CYP3A9 CYP51 DAB2 DAGLB DCN DDIT3 DDX58 DEK DHCR7 DHDDS DHRS3 DNAJB1 DNAJB9 DNAJC12 DOCK7 DPH5 DPP4 DPT DPYSL2 DSC2 DSCC1 DSG2 DTX3L DUSP11 DUSP16 DUSP5 DYNLT3 EAF1 ECH1 ECHDC2 ECI1 ECT2 EI24 EIF1AD EIF4E3 EPCAM EPHA2 EPHX1 EPPK1-PS1 ERMP1 ETS1 EXT2 F10 F11R F2R F5 FABP2 FADS1 FAM108C1 FAM134C FAM176A FAM25A FAM89A FAM92A1 FBXO30 FGA FGF1 FILIP1L FLCN FLNA FLOT2 FMO3 FN1 FOSL1 FUNDC1 FV1 G0S2 GABARAPL1 GADD45A GADD45G GBP2 GBP4 GCA GCC2 GCK GDA GDF15 GEMIN4 GEMIN8 GJB1 GLDC GLUD1 GM2A GMFB GMPPB GNA14 GNAI1 GNL2 GPC4 GPM6A GPNMB GRB14 GSTM3 GTF2I GUSB GYPC GYS2 H6PD HADH HAL HAO1 HBS1L HCFC2 HEBP2 HELLS HES1 HES6 HFE2 HHEX HMGCR HMGCS1 HMOX1 HNRNPK HNRPDL HPN HSPA4L HSPB1 HSPB8 HTATIP2 HTRA1 HYOU1 ID1 ID3 IER2 IFI44 IFIH1 IFITM3 IFNAR1 IFT20 IGFBP3 IGFBP4 IGTP IL33 IRF7 IRGM ISG15 ISOC1 ITM2C JMJD6 JUP KCTD6 KDM6B KLHL21 KLHL24 KRT8 LACTB LAMC2 LAPTM4B LBP LCP1 LEPROT LGALS3BP LIMS2 LIN37 LOC100360205 LOC100360342 LOC100360606 LOC100360936 LOC100361188 LOC100361568 LOC100361684 LOC100361733 LOC100362733 LOC100363197 LOC500300 LOC500420 LOC686032 LOC691807 LRAT LSR LYPLAL1 MAB21L3 MAFF MAFG MAFK MAGED2 MAGEH1 MAL2 MANBA MANF MAOB MAP2K1IP1 MAP2K3 MAP3K1 MARC1 MARCKSL1 MBD1 MBOAT1 MCCC2 MCM6 MDM4 MET METTL11A METTL7B MGST2 MIPEP MLX MMP12 MMP14 MMP3 MPEG1 MSH2 MSN MTERFD1 MTP18 MTTP MVD MVP MX2 MYADM MYH10 NAGS NANS NAPRT1 NDNL2 NDUFA9 NEDD4 NEDD4L NEDD9 NEURL3 NFIB NFIL3 NFKB1 NFKBIA NFKBIB NGFRAP1 NIPSNAP1 NIPSNAP3B NLN NMNAT3 NMRAL1 NNT NOP58 NOSTRIN NQO1 NQO2 NR0B2 NR1D1 NR1H3 NT5E NTPCR NUDT9 OAS1A OASL OCLN ONECUT1 OSBPL11 OSGIN1 PAH PAIP1 PALMD PANK1 PARP12 PARP14 PARP9 PAWR PCBD1 PCDH18 PCMTD2 PCSK9 PDLIM1 PDRG1 PECR PELO PERP PGAP2 PHLDA1 PHLDB2 PHYH PI4K2B PIGP PIGY PIM3 PION PKDCC PLA2G16 PLAT PLBD2 PLSCR1 PLXNB2 PNPT1 POLR3G PPA2 PPAP2B PPIF PPL PPP1R15A PPP2CB PQLC3 PRKAA2 PRKCDBP PRKD3 PRKRA PROC PRPS1 PSMB10 PSMB9 PSMD9 PSPC1 PTER PTGFRN PTPRF PVR PVRL2 PXDC1 QPRT RAB24 RAD51 RALGPS2 RASSF1 RBM38 RCN2 RGD1303127 RGD1303142 RGD1304982 RGD1305572 RGD1305679 RGD1306839 RGD1307603 RGD1308059 RGD1309350 RGD1309730 RGD1309748 RGD1310587 RGD1310769 RGD1311422 RGD1311558 RGD1359349 RGD1559909 RGD1562323 RGD1562626 RGD1563365 RGD1563547 RGD1565685 RGS4 RHBDD1 RHOB RHPN2 RIOK3 RIPK3 RLIM RNASEH2B RNF128 RNF181 RNF185 RQCD1 RRAS2 RT1-S3 RT1-T24-4 RTP3 RTP4 RXRG SAA4 SCD1 SDC1 SEC16B SEC22B SELENBP1 SELS SEMA4A SERINC5 SERPINA10 SERPINB9 SERPINE1 SERTAD1 SETD6 SGK1 SGK196 SGK2 SH3BGRL SIAH2 SIRPA SLC19A2 SLC20A1 SLC22A8 SLC25A1 SLC25A10 SLC25A25 SLC25A33 SLC25A37 SLC25A4 SLC2A2 SLC35E3 SLC44A1 SLC4A4 SLC7A1 SLC7A11 SLC7A6OS SMARCE1 SMC2 SNX10 SNX11 SNX15 SORBS2 SP110 SPA17 SPC25 SPINT2 SPP2 SPTBN1 SQLE SQRDL SRD5A1 SRXN1 ST3GAL4 ST3GAL6 STAT1 STEAP4 STK17B STK19 STK40 STX5 SULF2 SULT1A1 SVIL TAGLN TAGLN2 TCEB3 TCP11L2 TGFA TGM1 TGM2 THNSL1 TIFA TIMM9 TIPARP TM4SF4 TM7SF3 TMCC3 TMEM168 TMEM176B TMEM19 TMEM199 TMEM223 TMEM39A TMEM9 TMLHE TNFAIP2 TNFRSF12A TNIP1 TOLLIP TPRN TRAP1 TRIM14 TRIM25 TRIM6 TRMT61A TSC22D3 TSPAN3 TSPAN7 TSPYL2 TTC8 TUSC3 TXNDC11 TYMS UAP1 UBA5 UBAP1 UBE2F UBE2G2 UBE2J1 UBE2O UBN1 UBXN4 UFM1 UOX USP18 USP38 UST4R VASN VNN1 VPS37A VPS37B WDR6 WHAMM WIPI2 WSB1 YPEL5 ZC3H7A ZFAND2A ZFP330 ZFP354A ZFP395 ZFP422 ZFP426L ZFP598 ZFP868 ZMYM6 ZNRF2 

Group 3 
 


puromycin aminonucleoside 
Group 1 
ABCA8 ADK ADPRHL2 AEN AFM AGMO AKAP2 AMOTL2 ANGPTL4 APOB ARHGAP11A ARHGAP24 ARHGEF2 ASS1 BAAT BLCAP CADPS2 CAR3 CAR8 CCNYL1 CD1D1 CDC20 CDCA7 CDH2 CDK2AP2 CDKN1A CEBPB CES1D CES1E CES2C CFH CGNL1 CGREF1 CHAC1 CHCHD8 CHKA CITED2 CLCN3 CMBL CNO CNTF CPS1 CPT1A CPT2 CTGF CTH CTSC CXCL9 CYP17A1 CYP2A2 CYP2C11 CYP2C22 CYP2J3 CYP3A23/3A1 CYP4A3 DCAF13 DDIT4 DDX10 DEPDC7 DPYD DYM EI24 EML4 ENPP3 ERGIC1 FABP2 FABP7 FADS1 FADS2 FAF1 FAM134C FAM176A FARS2 FCHSD2 FGF1 FGF21 FGGY FILIP1L FLNA FN1 FRMD8 GADD45B GADD45G GBE1 GCC2 GHR GLB1 GMFB GMPPB GPHN GTF2B H2AFJ HAO1 HAO2 HEBP2 HES1 HES6 HSD17B4 IDH2 IFNGR1 IGF1 IGFBP3 IL17RA IL18BP KHK KLF9 LEPROT LOC100360270 LOC100361684 LOC100362108 LOC361985 LOC366669 LOC500300 LOC686032 MAGI3 MAL2 MAN2A1 MAP3K1 MAPKAP1 MARCH6 MARVELD1 MBNL2 MDFIC MED31 MFSD2A MGAT2 MGC125086 MPHOSPH10 MRP63 MRPL49 MTERFD1 MTFMT MUG1 MYCBP2 MYD88 N4BP2L2 NCK1 NFIB NIPSNAP1 NNT NOP16 NSDHL NUDT19 NUP62 NUPR1 OCLN P2RY2 PAH PAWR PCCA PCDH18 PDIA4 PERP PHLDA2 PIAS3 PKLR PLA1A PLG PON1 PPAP2C PPAPDC2 PPM1B PPP1R8 PSAT1 PTGR1 PXMP2 RAB11A RAB13 RAB30 RALB RAPGEF2 RBP7 RDH14 RELN RG9MTD3 RGD1305679 RGD1306595 RGD1306936 RGD1307100 RGD1307603 RGD1307704 RGD1309437 RGD1309779 RGD1311805 RGD1562079 RGD1563547 RGD1564300 RGD1566220 RSRC1 RT1-CE5 SAA4 SAMD8 SCAND1 SEL1L SELENBP1 SEPT9 SERPINA11 SERPIND1 SFXN1 SH2B3 SH2D4A SHMT1 SLBP SLC10A1 SLC19A2 SLC25A13 SLC25A22 SLC25A44 SLC5A6 SLC6A13 SLCO1B3 SMARCE1 SND1 SORBS2 SPTBN2 SRFBP1 STAC3 STAG2 STARD13 STIM2 STX8 TAGLN TBC1D2 TCEB3 THRSP TM4SF4 TMBIM1 TMEM176B TMEM55A TP53INP2 TPP2 TRAPPC6B TRIAP1 TRIM32 TRIM6 TSPO TSPYL1 TUBB5 TYMS UGGT1 UNG UOX UST5R VNN1 XRCC1 ZBTB20 ZFAND3 ZFP281 ZFP354A ZFP36 ZFP395 ZFP688 ZFP830 

Group 2 
AADAC ABCC4 ABHD14A ABHD4 ACAD11 ACOT2 ACOT4 ACSL4 ACTN1 ADHFE1 ADORA2B AGA AGRN AGT AGTR1A AHNAK AJUBA AK3 AKR1C14 AKR1C19 AKR7A3 ALAD ALCAM ALDH1A1 ALDH1A7 ALDH1L2 ALDH3A2 ALDH9A1 AMY1A ANKRD37 ANKRD49 ANXA1 ANXA3 ANXA6 APOA2 APOC2 APOC4 APOL9A APON ARFIP2 ARG1 ASGR2 ATF3 ATP6V1B2 AURKB AVPR1A AZGP1 B4GALT5 BACH1 BASP1 BCAR1 BCAR3 BCKDK BDH2 BET1L BLES03 BLMH BLOC1S1 BLOC1S2 BRD2 BRD8 BRD9 BRE BTG1 BTG2 BUB1 C1GALT1 C4BPB C6 CAPG CASP12 CASP8 CAV1 CBLB CBS CC2D1B CCDC117 CCDC12 CCDC125 CCDC132 CCDC80 CCL7 CCNB1 CCND1 CCNDBP1 CCNE2 CCNG2 CCRN4L CD53 CD68 CDH1 CDH17 CDK1 CDK17 CDR2 CELA1 CENPL CFD CFLAR CGRRF1 CH25H CHEK1 CHMP4C CIB2 CIDEC CISH CKAP2 CKAP5 CLASP2 CLDN2 CLIC1 CLK2 CLK4 CLN8 CLP1 CLTC CNKSR3 CNOT6L CNOT7 COBL COL4A5 COMT CPNE3 CPPED1 CROT CRP CRYAB CSF2 CSTF2T CTCF CTNNBL1 CTR9 CTTNBP2NL CXCL11 CXCL13 CXCL2 CXCL5 CYP1A2 CYP2D2 CYP2D3 CYP2E1 CYP3A18 CYP3A2 CYP3A9 CYP4A1 DAAM1 DACT2 DAPK2 DARS DCUN1D4 DDX20 DDX52 DECR1 DEK DEM1 DHCR7 DHRS3 DHRS7 DIXDC1 DMGDH DNAJC9 DNMT1 DOCK7 DPT DPYSL2 DRAM2 DSCC1 DSCR3 DSG2 DTD1 DUSP1 DUSP16 DUSP6 DYRK2 EAF1 ECI3 ECT2 EHMT1 EIF1 ENC1 EPB4.1L5 EPPK1-PS1 ERRFI1 ETS1 EZR F2R F5 FABP1 FADS3 FAM100A FAM108C1 FAM111A FAM195B FAM25A FAM43A FAM58B FAM83H FAT1 FBXO11 FBXO3 FBXO5 FGFR1OP2 FLNB FLOT1 FMO3 FOSL1 FOXA2 FRMD6 FUNDC1 FZD8 G0S2 GALK1 GAS2 GBP2 GBP4 GCA GCLC GCLM GCS1 GDF15 GEMIN4 GFER GGCX GGH GIN1 GJB2 GLCE GLDC GLTPD1 GMNN GNA14 GNAI1 GNMT GOLT1B GPM6A GPNMB GPR19 GPT2 GPX2 GRB14 GRPEL1 GSTA5 GSTM3 GSTP1 GSTT3 GTF2IRD1 GTSE1 GYS2 HAL HARBI1 HAT1 HELLS HERC3 HERPUD1 HEXB HEXIM1 HFE2 HGS HHEX HIPK3 HMBS HMG20A HMGCR HMGN3 HNRNPK HNRPD HRSP12 HSD17B2 HSD3B5 HSP90B1 HSPA1B HTATIP2 ICA1 ICAM1 ID1 ID2 ID3 IFIT3 IGFBP1 IGFBP4 IKBKAP IL1R2 IL33 IMPA2 IRAK3 IRF1 IRF7 ISG15 ITGA1 ITPKC IWS1 KDELC2 KIFC1 KIN KLF15 KLHL21 KLHL24 KLKB1 KRCC1 KTI12 LACTB LAMC1 LARS LCMT2 LECT2 LETM1 LGALS2 LIMK2 LIMS2 LIN7C LMO7 LOC100359743 LOC100360094 LOC100360205 LOC100360342 LOC100360936 LOC100360985 LOC100361138 LOC100361444 LOC100361568 LOC100361733 LOC100362034 LOC100363003 LOC100363197 LOC299282 LOC306766 LOC314407 LOC500420 LOC619574 LOC680097 LOC681371 LOC685045 LOC690000 LPXN LTK LYSMD2 MAB21L3 MAD2L1 MAFF MAFG MAK16 MANBA MAOA MAOB MAP2K3 MAP3K6 MAP3K8 MAP4 MARCH3 MARS2 MAT1A MBLAC1 MBOAT1 MCM2 MCM4 MCM6 MELK MEPCE METTL14 METTL16 METTL18 MFSD6 MGAT1 MGC105560 MGC116121 MGEA5 MGMT MICALL2 MKNK2 MMP12 MMP14 MMP3 MNAT1 MPPE1 MPZL2 MRPL19 MRPL48 MSH2 MTA3 MTTP MTVR2 MUL1 MX2 MYADM MYC MYH9 MYO5B MYOF NAGS NARF NDNL2 NEDD4 NEDD9 NEURL3 NFE2L2 NFKB2 NFKBIB NGFRAP1 NGRN NHLRC3 NLN NLRX1 NMRAL1 NPAS2 NR0B2 NR1D1 NRG1 NRIP1 NSMCE2 NT5E NUDT5 NUF2 NUP37 NXF1 OGFRL1 OLA1 ONECUT1 OPN3 OTC OXR1 P2RY14 PAFAH1B2 PAIP1 PALMD PANK1 PAPD4 PARP1 PARP14 PARP2 PBK PBLD PCK1 PCK2 PCM1 PCNP PCSK9 PCTP PCYT2 PDE3B PDIA5 PDLIM5 PDRG1 PECR PELO PEO1 PER2 PEX12 PFKP PHF23 PHGDH PHLDA3 PHLDB2 PHOSPHO2 PIDD PIR PKDCC PLA2G16 PLAU PLBD2 PLEK2 PLEKHF1 PLIN2 PLN PLSCR1 PMM1 PNPT1 PNRC1 POLR2D POLR3G PON3 PPA2 PPCS PPIF PPP1R14A PPP1R3B PPP1R3C PPP3CA PPWD1 PRELID2 PRKAA1 PRKCZ PRKD3 PRKRA PRMT7 PROCR PRODH2 PRTFDC1 PSPC1 PTER PTGES PTGES2 PTPN6 PTPRF PTTG1 PVRL2 PYCR1 QDPR QPRT RAB33B RAB38 RAD18 RAD51 RAI1 RALGPS2 RANBP6 RANGRF RARS2 RASAL2 RASSF1 RASSF6 RBBP7 RBM38 RBM43 RBM47 RBM5 RBMX RBP2 RBPMS RCAN2 RDH7 RFC4 RFX5 RFXAP RGD1303142 RGD1305455 RGD1305464 RGD1306962 RGD1308059 RGD1308147 RGD1309350 RGD1309362 RGD1309540 RGD1309730 RGD1310769 RGD1310861 RGD1311849 RGD1359127 RGD1359349 RGD1359529 RGD1559690 RGD1561724 RGD1562114 RGD1562136 RGD1562323 RGD1562626 RGD1562747 RGD1565033 RGD1565787 RGS2 RGS4 RHOB RHOD RIN3 RIPK4 RNASEH2B RNF113A2 RNF181 RNF25 RNPC3 RPA2 RPAIN RPP38 RPRM RPUSD2 RRAS2 RSAD2 RT1-BB RT1-DA RTP3 RTP4 RUP2 RYBP SCD1 SCN1B SCNM1 SCRIB SCRN1 SEMA3C SERGEF SERINC5 SERPINA3K SERPINA3M SERPINA6 SERPINA7 SERPINB9 SERPINE1 SERPINE2 SERTAD1 SGK196 SGK2 SH3BGRL SH3D19 SHQ1 SIAE SIRT5 SKA1 SLC12A4 SLC16A7 SLC25A16 SLC25A24 SLC25A25 SLC25A28 SLC25A29 SLC25A33 SLC25A4 SLC27A2 SLC27A5 SLC2A2 SLC31A2 SLC40A1 SLC4A11 SLC4A4 SLC6A8 SLC7A11 SLC7A6OS SLFN2 SMAD1 SMAD2 SMARCD2 SMC2 SMC4 SNAPC3 SNIP1 SNRNP25 SNRNP48 SPC25 SPG20 SPINK1 SPN SPRYD4 SPTBN1 SRGN STBD1 STEAP4 STK3 STRBP STRN3 SULF2 SULT1A1 SULT1B1 SULT1C3 SULT1E1 SVIL TACC2 TACC3 TAF13 TAP1 TAT TBC1D14 TBCC TBL1X TC2N TCEAL1 TCEAL8 TGIF1 TGM1 THNSL1 TINF2 TIPARP TLE1 TM2D2 TM7SF2 TM7SF3 TMEM115 TMEM140 TMEM147 TMEM184C TMEM185B TMEM199 TMEM222 TMEM43 TMEM86A TMEM9 TMLHE TNFRSF1B TNFRSF21 TNIP1 TOLLIP TOR1B TP53RK TRAF4AF1 TRAK2 TREX1 TRIB3 TRIM14 TRIM25 TRIM26 TRIM27 TRIO TSEN54 TSPAN13 TSPAN7 TSX TTC39A TTPAL TUBA4A TUSC3 TXNL4B TXNRD1 UBA5 UBAC1 UBD UBE2C UBE2E2 UBE2E3 UBE2G2 UBE2J1 UGDH UGP2 UGT2B1 UNC45A UPF3B URI1 USP1 USP10 USP18 USP3 UTP3 VASN VHL VIM VLDLR WDR45 WEE1 WFDC2 WTAP XBP1 YEATS2 YPEL3 YRDC YTHDF2 YTHDF3 ZBTB43 ZBTB5 ZCCHC11 ZDHHC7 ZFAND2A ZFAND5 ZFHX3 ZFP148 ZFP187 ZFP276 ZFP367 ZFP386 ZFP422 ZFP426L ZFP46 ZFP518A ZFP597 ZFP598 ZFP672 ZFP703 ZMYM1 

Group 3 
LCN2 TSC22D3 


allyl alcohol 
Group 1 
LBP TSKU 

Group 2 
CYP3A9 DAO HAMP 

Group 3 
ONECUT1 SDS 


bromobenzene 
Group 1 
CACYBP CHORDC1 CYP51 FBXO30 GJB2 GSTM7 MAFF NIP7 NUP153 OBFC2A PELO PGAM5 PTPRD PVR RPA2 SLC22A8 SLC6A6 TIMM9 TM2D3 ZFAND2A ZFP367 

Group 2 
 

Group 3 
AASS ABAT ABCA8A ABCC3 ABCC4 ABCG2 ACOX2 ACSS2 ADCK3 AEN AFG3L2 AIMP2 AKR1B8 AKR1C1 AKR1C3 AKR7A3 ALDH1A1 ANXA7 APEX1 AQP8 ATF3 AVPR1A BAG3 BPHL C1R C4B C5 C6 CA2 CAR3 CCL2 CCND1 CCNE2 CCNG1 CCNG2 CDO1 CELA1 CH25H CIRH1A CLCN4 CREG1 CROT CRYL1 CTLA2A CTPS CXCL12 CYP17A1 CYP3A9 CYP4F4 CYP7A1 DDHD1 DDX18 DDX39A DHRS7 DNAJB1 DPYD EBNA1BP2 EHHADH EIF1A ELOVL5 ENTPD5 EPHX1 FADS1 FADS2 FAM195A FGL1 FMO1 FOSL1 G6PC G6PD GADD45A GAR1 GCLC GCLM GNL3 GPNMB GPX2 GSR GSTA5 GSTP1 GSTT3 GULO HAMP HMGCR HMGCS1 HMGN3 HMOX1 HNRNPAB HSD3B5 HSPA1B HSPB1 HSPB8 HSPH1 HTATIP2 IFIT1 IGFALS IGFBP3 IL33 IMPDH2 INMT IPO4 IPO5 IPO7 IRF1 KLKB1 KTI12 KYNU LECT2 LGALS3 LOC100360094 LOC100360270 LOC100360406 LOC100361269 LOC100363484 LY6C MAP2K3 MCM4 MCM6 MDM2 MGST2 MKI67IP MRPL47 MRPS18B MYC NARS NDNL2 NDUFAF4 NGDN NOP16 NOP56 NOP58 NQO1 NSFL1C OAT OLR1 OSGIN1 PAK1IP1 PCNA PHGDH PIK3R1 PIR PKLR PLA2G12A PLA2G16 PLAC8 PLEKHB1 PNO1 POLR3G PRLR PRMT5 PSMD5 PTGR1 RAD51 RBM3 REEP6 RGD1305222 RGD1307603 RGD1308874 RGD1564865 RGN RIOK3 RNASE4 RPRM RT1-DMA S100A10 SDCBP2 SDS SERPINA6 SERPINA7 SETD4 SGK1 SLBP SLC20A1 SLC3A2 SLC48A1 SLC6A13 SLC6A9 SPINK1 SPINK3 SQSTM1 SRD5A1 SRM SRXN1 SSSCA1 STAC3 SULT1C3 SULT1E1 TAF1D TES TFRC THNSL1 THRSP TIMM8A1 TMBIM1 TMEM120A TMEM55A TNFRSF12A TRIB3 TRMT61A TTC36 TXNRD1 UGDH UGT2B7 UMPS USP10 USP14 UST5R UTP3 WDR77 XPNPEP2 XPO1 


hexachlorobenzene 
Group 1 
CYP1A1 

Group 2 
 

Group 3 
CYP1A2 


tannic acid 
Group 1 
BUB1 CFH IDH2 LOC680531 PMM1 POLD3 PRSS23 SH3D19 SMC2 

Group 2 
AADAT ABCC4 ABCD3 ACADS ACO1 AGRN AGTR1A AK3 AKAP17A AKIRIN2 AKR7A2 ALDH1A1 ALDH4A1 AMD1 ANXA6 AOX1 APOB AQP8 ARL6IP1 ATP11A BACH1 BCAR3 BCL2A1D BCLAF1 BHMT2 BUB1B C1GALT1 C1GALT1C1 C5 C8A CADPS2 CAPG CCL3 CCL4 CCL7 CCNI CD276 CD48 CD53 CDK2AP2 CDKN1A CDR2 CETN3 CFLAR CGNL1 CH25H CISH CMAS CMPK2 CNO COL18A1 COL4A1 COL4A5 COL5A2 COQ10B CP CPNE3 CRELD2 CROT CSF2 CSRNP1 CTGF CTNNAL1 CTSS CXCL2 CYP2A2 CYP51 DAP DHCR7 DHRS3 DIXDC1 DNAJC12 DR1 DUSP11 DYNC1LI2 ECI1 EEPD1 EFNA1 EIF4G2 EIF5 ENTPD5 EPHA2 EPPK1-PS1 ERAP1 ERGIC1 ERMP1 ESM1 F5 FABP1 FABP4 FADS1 FAHD1 FAM111A FAM116A FAM129B FAM25A FAM89A FBLN5 FCER1G FCGR2B FCGR3A FGF21 FGFR1OP2 FOXA2 GADD45B GADD45G GBE1 GBP2 GBP4 GCA GCLC GK GLT8D1 GLUD1 GMFB GOLT1B GPM6A GRK5 GSTT3 H2AFJ HAVCR1 HCFC2 HELLS HHEX HIST1H3F HIST1H4B HMGCR HMGCS1 HNF1B HOOK1 HSPA1B HSPA4 HSPH1 ICAM1 ID1 ID2 IFI44 IFIT2 IFIT3 IGFBP3 IL1A IL1B ISG20 KDM6B KIF20B KIFC1 KIN KLF10 KLHL2 KRT10 LILRB4 LIN7C LMCD1 LOC100125367 LOC100359995 LOC100360205 LOC100361444 LOC100361841 LOC497860 LOC498368 LOC680097 LPXN LTK LTV1 LY6C LYVE1 MAFK MAN2A1 MANBA MAOA MAP2K1IP1 MAP3K1 MAPK14 MARCH6 MARCH8 MARCKS MBOAT1 MCTS2 MDM4 METTL23 MKLN1 MMACHC MME MMP3 MPHOSPH10 MPZL2 MRP63 MS4A11 MS4A6B MSH2 MTTP MX1 NAGS NDRG2 NEDD4 NEDD9 NFKBIA NFKBIB NFKBIZ NGDN NIPSNAP1 NNT NPAS2 NQO1 NR1D1 NT5DC1 OASL OLR1 OXR1 PAH PCDH18 PCSK9 PCYT1A PDE3B PDIA4 PELO PHGDH PHOSPHO2 PIM3 PLA2G4A PLAC8 PLK4 POLR3G PPM1B PPP1R10 PPP1R15A PRKAA1 PRKCZ PRRC1 PSAT1 PTGES PTPRF PVR PZP RAD17 RALGPS2 RAPGEF4 RARRES1 RASSF3 RASSF6 RBM18 RBM25 RESP18 RGD1303142 RGD1305679 RGD1307100 RGD1309362 RGD1309779 RGD1310769 RGD1562136 RGD1562323 RGD1563091 RGD1563941 RLIM RNF128 RPF2 RSAD2 S100G SAMD8 SCARB1 SEMA3C SERINC5 SERPINA7 SGK1 SGMS2 SGPP1 SIGLEC5 SIRT5 SLC15A3 SLC16A7 SLC22A8 SLC25A10 SLC25A25 SLC25A37 SLC26A1 SLC28A2 SLC2A2 SLC38A4 SLC4A11 SLC4A4 SLC7A11 SLFN2 SLFN3 SMARCE1 SORBS2 SORD SORL1 SQLE SRD5A1 SRGN ST6GAL1 STARD13 STEAP4 STK17B SULT1E1 SVIL TBC1D23 TCP11L2 TGM1 TM4SF4 TMCC3 TMEM185B TMEM199 TMEM203 TMEM39A TMEM41B TMEM97 TPP2 TRAF6 TRAK2 TRAPPC6B TRIM2 TRMT61A TUBA4A TXNIP TXNRD1 UAP1 UBE2J1 UGP2 UPP1 UTP3 VCAM1 VPS13B WBP1 WDR6 WDR67 WHAMM WIPI2 WSB1 YKT6 YWHAG ZFP36 ZFP426L ZFP688 ZNRF2 

Group 3 
 


bromoethylamine 
Group 1 
ACSM2A ADCK3 AIG1 AKR7A3 C4B C6 DCN DECR1 ECI1 F5 GSTA5 H1F0 HERPUD1 HES6 LBP NR0B2 PHLDA3 PTGR1 

Group 2 
A2M ANGPTL4 BBOX1 C1QA C1QB C1QC CA2 CD48 CD74 CIB2 COL4A1 CREG1 CXCL1 CYP1A1 CYP26A1 CYP2A2 DPYD ESM1 ETHE1 FABP4 FCER1G FCGR2B FCGR3A G0S2 GADD45G GBP4 GPNMB GPX2 GSTM3 IFIT1 IFITM1 IGFBP7 JUN LCP1 LOXL2 LYVE1 MMP12 MOCOS MSMO1 PHGDH PLK2 PSAT1 RELN RGS4 RT1-DA SLC7A11 TRIM5 TSPAN13 TYROBP UPP1 VIM ZFP688 

Group 3 
ACLY CCNB1 CDC20 CDK1 CDKN3 CKAP2 CYP8B1 DUSP1 ECT2 KIF20A NUSAP1 PKLR RCAN1 SCD1 SERPINA6 SPC25 SREBF1 STAC3 THRSP UBE2C VNN1 


monocrotaline 
Group 1 
AKR1C12 GSTA5 GSTM3 OSGIN1 PLN 

Group 2 
ALDH1A1 ANGPTL4 SLC4A11 SRD5A1 SULT1A1 SULT2AL1 UST4R 

Group 3 
DHRS7 MFSD2A SLC25A25 ZFP354A 


WY-14643 
Group 1 
ABHD1 ACAA1A ACAA2 ACOT1 ACOT2 ACOT3 ACOT4 ACOT8 ACSL1 ACSM5 ADH4 AIG1 ALDH1A1 ANGPTL4 AQP7 BUB1 CCNB1 CDC20 CDK1 CES2C CKAP2 COLQ CPT1A CRAT CREB3L3 CYP1A1 CYP1A2 CYP2J4 CYP4A3 CYP51 DECR1 DGAT2 ECT2 EFNA1 EHHADH EPHX2 FABP1 FAM195A G0S2 GK HACL1 HES6 HMGCS2 HSDL2 KIF20A LBP LOC100361568 MCM6 MGLL MIOX MTTP NUDT7 NUSAP1 PCSK9 PDK4 PKLR PPP1R3B RAB30 RCAN1 RNASE4 SDF2L1 SLC22A5 SLC27A2 SMOX SPC25 SRD5A1 UBE2C UGP2 UGT2B1 VNN1 

Group 2 
ACSM2A FBP1 IGFBP1 LOC100361444 TDO2 

Group 3 
A2M ACLY AKR1B7 ALDH1A7 BBS2 C1R C4B CDKN3 CYP3A18 DAP GCK HAMP HSPB1 ME1 PCNA SLC37A4 STAC3 TIMM21 TMEM120A TSKU XPNPEP2 


naphthyl isothiocyanate 
Group 1 
A2M AASS ABCB4 ABHD3 ABLIM3 ACLY ACOX2 ACSL1 ACSL5 ACSM3 ACYP2 ADCK3 ADH4 AGRN AKR1C14 AKR1C3 ALDOB ALPL ANPEP APOA5 ARG1 ASNS B4GALT5 BDH1 BUB1 C1QA C1S C4BPA C4BPB C5 C6 CAR3 CAR5A CASP12 CCND1 CCNYL1 CD68 CFH CHD1L CHKA CHPT1 COL4A5 CP CPS1 CRIP2 CRP CSRNP1 CTSC CXCL1 CXCL12 CXCL13 CYP17A1 CYP1A1 CYP1A2 CYP2A2 CYP8B1 DCAF11 DHRS3 DSC2 DUSP16 ECH1 ECI1 ECT2 ELOVL5 ENC1 F10 F5 FABP2 FAH FAM134B FAM176A FAM210B FAM213B FAM82A1 FDX1 FGA FGB FGG FGL1 FKBP5 FLCN FMO1 FN1 G0S2 GAS6 GCK GDA GLRX GNA14 GNAI1 GNE GPX2 GSTM1 GYS2 HAMP HAO1 HES6 HIST1H2BH HMGCR HMGCS1 HPN HSD17B2 ID1 ID3 IFIT3 IGFALS IGFBP1 IGFBP4 IRAK3 ITPR1 JUNB KHK KLHL21 KMO KRT8 KYNU LAMC2 LBP LCMT1 LCN2 LIMK2 LOC100359743 LOC100361568 LOC360228 LRAT MAFF MAP7D1 MAPK14 MBL2 MBOAT1 MFSD2A MID1IP1 MMP14 MMP2 MTTP MYL12B MYO18A NAGS NAMPT NET1 NFKB2 NNMT NPAS2 NR0B2 NR1H4 OAS1A OASL OAT OBFC2A OCLN P2RY2 PALMD PCSK9 PDK4 PHGDH PHYH PIR PKDCC PLA1A PLEKHB1 PLEKHB2 PLSCR1 POLG2 PPCS PPIF PPL PPP1R15A PPP1R3B PRKCDBP PSAT1 PTPN21 PYGL RAB17 RAPGEF4 RGD1305347 RGD1307603 RGD1308059 RGD1309534 RGD1310552 RGD1310769 RGD1359529 RGD1562136 RGD1564865 RGS2 RHOB RLIM RPP21 RPRM RRAS2 RSAD2 RTP3 S100A4 SAA4 SCD1 SEMA3C SERPINA10 SERPINA3N SERPINA6 SERPINA7 SERPINB9 SERPINF2 SERPINH1 SH3BGRL SH3GL3 SIRPA SLC25A37 SLC38A2 SLC39A14 SLC4A4 SLC9A3R1 SMOX SPTAN1 SQLE SREBF1 SRM SRXN1 ST3GAL4 STAC3 STAT3 STEAP4 STK10 STK17B SULT1C3 TAF1D TAGLN TAT TCP11L2 TDO2 THNSL1 THRSP TIMP1 TM4SF4 TMEM140 TMEM147 TMEM30B TNFRSF12A TOLLIP TUBB6 UST5R VNN1 XPNPEP2 YARS YPEL5 ZFP354A 

Group 2 
ABCA8 ACAA2 ADK AGXT2 AKAP2 AKR1C19 AKR1D1 AKR7A3 ALDH1A1 ALDH1A7 ALDH6A1 ALDH7A1 ANGPTL4 ANXA1 ANXA6 APOB ATF3 ATP6V0B B4GALNT1 BHMT2 BMP2 C1QC C8A CA2 CCL3 CCRN4L CD276 CD44 CDH1 CDH17 CES2C CFI CISH COL18A1 COMMD6 CREB3L3 CROT CTNNAL1 CTSH CTSS CXCL10 CXCL2 CYP2C22 CYP2E1 EBPL ENPP3 ENTPD5 EPPK1-PS1 FADS1 FAM108C1 FAM25A FBP1 FETUB FMO3 FOSL1 GAS2 GJB1 GLUD1 GMFB GPC4 GSTA5 GSTK1 GSTM2 GSTM3 H1F0 HADH HFE2 HMGCS2 HSPA1B HSPB1 HSPH1 IFITM3 LACTB LMCD1 LOC100360824 LOC100362733 LOC680097 MAB21L3 MAL2 MAOB MCM4 MMP12 MMP3 MTCH2 MTMR10 MX2 MYADM NFKBIZ ONECUT1 PAH PARP9 PDRG1 PECR PHLDA1 PLA2G16 PLAT PLIN2 PNPLA7 PRTFDC1 PSMB10 PTGR1 PTRH1 PXDC1 PZP RAD51 REEP6 RGD1303142 RGD1305679 RGD1309350 RGD1562323 RGD1563547 RGD1565033 RGS4 RT1-BB RYBP S100A6 SCARB1 SDCBP2 SDS SEC16B SELENBP1 SEPP1 SGK1 SLC2A2 SLC38A3 SLC38A4 SLC40A1 SORBS2 SPTBN1 SQRDL SRD5A1 STARD10 SULT1A1 SULT1B1 TGM2 TIPARP TM2D2 TMEM176B TMEM55A TTC39A UBD UBE2C UGT2B15 UOX VIM 

Group 3 
ACBD6 AKR1C1 BTG2 CCNG2 CRELD2 CTGF CYP7A1 DDC DNAJB9 EHHADH EIF1A EPRS FGF21 FKBP11 G6PC GCNT2 GUCY1B2 HAGH IDI1 IFIT1 IGF2BP3 IL1R1 INMT ISG15 JUN OSBPL11 PCDH18 PLA2G12A PPAP2C PROCR R3HDM2 RB1 RBM3 RT1-T24-3 SLC13A5 SLC19A2 SLFN3 TMED3 TWF1 UBE2Q2 


thioacetamide 
Group 1 
ACLY ACSS2 AKR1B8 AKR1C3 AKR7A3 ALDH1A7 ASNS ATF3 B4GALT5 CAPG CAR3 CCL2 CD44 CH25H CLEC4A3 CYP2A2 ENPP2 FABP4 FABP7 FADS1 FCER1G FCGR2B FCGR3A GDA GPLD1 GSTA5 HACL1 HES6 HIST1H2BH HMOX1 IGFALS JUNB KYNU LBP LCP1 LOC100359743 NEURL3 NQO1 OAT PKLR PLAC8 PPP1R3B PSMB10 PVR RGD1309534 S100A10 SLC22A8 SREBF1 STS SULT1B1 TAGLN2 TES THRSP UST5R 

Group 2 
ALDH1A1 CYP51 HMGCS1 IDI1 MSMO1 

Group 3 
ABCC6 ACSL1 ACSM3 AKR1C1 ANXA1 ANXA2 APON ARPC1B ATP6V1D BBOX1 BCKDHB BCL2A1D BDH1 CCL24 CCL3 CCL4 CCL7 CCND1 CCNG1 CCR1 CD48 CD53 CD83 CDKN1A CELA1 CES1D CLCN4 CLIC1 CORO1A CREM CRIP1 CROT CSAD CXCL1 CXCL10 CXCL16 CXCL9 CYP4F4 CYP7A1 CYP8B1 DAO DDC DDX39A DMXL2-PS1 DPYD DSC2 EBNA1BP2 EHHADH ELOVL5 EMP1 EMP3 EZR FAM82A1 FGGY FGR FMO1 FXYD5 G6PC GADD45A GADD45B GBP2 GLS2 GMFG GNMT GPNMB GSTM3 GSTM7 HAMP HCK HOPX HSD3B7 ID1 ID3 IL1B IL1RN INMT IRF7 ISG15 ITGB2 KLF6 KRT8 LCN2 LGALS3 LGALS3BP LILRB4 LOC100361269 LOC360228 LY6C LY6E MCM6 MDM2 MGC105649 MS4A11 MUG1 MX2 NOP58 NPAS2 OAS1A OLR1 PAK1IP1 PAPSS2 PC PCNA PDK2 PFKFB1 PHGDH PIK3R1 PLEK PLEKHB1 PLSCR1 PTPRD R3HDM2 RBM3 RETSAT RGD1308874 RND1 S100A4 S100A6 SAT1 SCD1 SDS SELENBP1 SERPINB9 SLC15A3 SLC27A5 SLPI SPN STAC3 SULT1C3 SULT1E1 TIMP1 TNFRSF12A TUBB6 TYROBP UGT2B7 UPP1 USP18 VASP VCAN VIM XPNPEP2 ZFAND2A 


nitrosodiethylamine 
Group 1 
ACLY ACOT9 ACTB ACTN1 AKR1B7 AKR1C3 ANXA1 ANXA2 APP ASNS ATP6V1D ATPIF1 AVPR1A BCKDHB BTG2 BTG3 CAR3 CCL3 CCND1 CCNG1 CD151 CDO1 CEBPA CELA1 CES1D CES2C CKAP2 CREB3 CRYAB CSAD CSTB CXCL16 CYP1A2 CYP2C11 DCN DDX39A DYNLT1 ECI1 EPPK1-PS1 ETHE1 FABP2 FABP4 FADS2 FAM25A FAT1 FLNA FLNB FMO1 GADD45A GARS GBP2 GLRX3 GNAI1 GPX2 GSTA5 GSTM3 GSTM7 GYS2 HACL1 HSD17B2 ICAM1 IL18BP INMT JUN KLF4 KLF6 LCP1 LGALS3 LGALS3BP LITAF LOC689288 LY6C MACROD1 MDM2 NEURL3 NHEJ1 NOP58 NUPR1 PCK1 PHLDA2 PKLR PLA1A PLK2 PLN PLSCR1 PMM1 POLG2 PQLC3 PSMB10 PSMB8 PSMB9 PVR RAB32 RBM3 RBM43 RGD1307603 RGD1309534 RGD1309537 RGD1359349 RHOB RSAD2 RT1-A2 RT1-CE5 RTN4 S100A4 S100A6 SCARB2 SCD1 SCRIB SERPINB9 SKAP2 SLC17A2 SLC19A2 SLC3A2 SLC4A11 SMC2 SRXN1 SULT1C3 SULT1E1 TAGLN TAGLN2 TAX1BP3 TES TFRC TGIF1 THRSP TMEM120A TMEM55A TNFRSF12A TSKU TUBB2A TUBB6 TYMS UBE2C UGT2B1 UPP1 WBP5 WDR1 YWHAH 

Group 2 
CAV1 CDH17 CRP CTGF CYP1A1 FGF21 GJB1 GNA14 HAO1 HES6 ONECUT1 PDLIM1 

Group 3 
ACSM3 ACSS2 ADHFE1 AKR1C1 AKR7A3 ALDH1A7 ANXA7 ASRGL1 CAR5A CCL2 CHDH CLDN1 CORO1A CXCL9 CYP7A1 DBP DDC DHRS7 EGF EHHADH FABP7 G6PC GCAT GCNT2 GLS2 GNMT GPNMB HAO2 HSD3B5 IRX1 ISG15 KRT8 LECT2 LILRB4 LOC100362572 MGMT NAT8 OAT PAPSS2 PFKFB1 PLAC8 PRNP RBP7 RGD1564865 RGN RT1-DMA S100A10 SDS SERPINA6 SLC37A4 SLC39A10 STAC3 TIMP1 UST5R XPNPEP2 


acetamidofluorene 
Group 1 
AKR7A3 ALDH1A1 ALDH1A7 CYP4A3 ECI1 HMGCS2 HSP90AB1 SLC6A13 

Group 2 
 

Group 3 
A2M AASS ABAT ABCA8A ABCC3 ABLIM3 ACADSB ACLY ACOT1 ACOT2 ACOT3 ACOT4 ACOX2 ACSS2 AEN AGXT2 AKR1B7 AKR1B8 AKR1C1 AKR1C3 ALDH1L2 AMACR ATF5 ATP6V1D AVPR1A BBOX1 BCKDHB BTG2 C1S C4B C5 C6 C9 CA2 CAR3 CCDC58 CCNB1 CCNG1 CCNL1 CCRN4L CDC20 CDK1 CDKN1A CDKN1C CDKN3 CES1D CES2C CETN2 CGRRF1 CHORDC1 CITED2 CLK1 COMT CP CRAT CRIP2 CRYL1 CSAD CSRP1 CYP1A2 CYP2A2 CYP2T1 CYP3A18 CYP4A1 CYP51 CYP7A1 DDC DDHD1 DDX39A DHCR7 DHX15 DHX30 DMGDH DPYD DYNC1H1 EBP ECHDC1 ECT2 EDEM1 EEF1B2 EHHADH EIF5 ENPP3 EPHX1 EPPK1-PS1 ETHE1 EXOSC9 FABP7 FADS1 FADS2 FAM195A FAM210B FAM89A FAT1 FDFT1 FGGY FMO1 G6PC GADD45A GARS GCAT GCLC GLRX3 GLS2 GNMT GPT2 GPX2 GSR GSTA5 GSTM3 GSTM4 GSTM7 GTF2H1 HACL1 HADH HAMP HAO1 HES1 HMGCS1 HSD11B1 HSPB1 HSPH1 HTATIP2 IDH2 IDI1 IL33 INMT IPO4 IPO7 IWS1 JAM3 JOSD2 KMO KRT8 LBP LIPC LOC100360270 MACROD1 MAFB MASP1 MAT1A MDM2 MFSD2A MGMT MID1IP1 MSMO1 MUG1 NDUFAF4 NFE2L2 NFKBIZ NHEJ1 NNT NPAS2 NQO1 NR0B2 NR1I3 NUCB2 NUDT5 NUDT7 NUSAP1 OAF OAT OSGIN1 OTC P2RY2 PCCA PCSK9 PFKFB1 PGCP PHLDA2 PHLDA3 PIAS3 PIR PKLR PLA2G12A PLK2 PLN PMM1 PMVK POLG2 POR PPP1R3B PRLR PRODH PSMD1 PTER RAB30 RANGRF RARRES1 RBCK1 RBM3 RBPMS RCAN1 RCAN2 RDH2 RGD1308874 RGD1309362 RGD1564257 RGD1564614 RGD1565775 RGN RHOB RNASE4 RT1-CE5 RT1-S3 S1PR1 SAT1 SCD1 SCRIB SDS SEC16B SERPINA3M SERPINA4 SERPINA6 SERPINA7 SETD4 SGK1 SKAP2 SLC10A1 SLC17A2 SLC20A1 SLC22A5 SLC27A5 SLC3A2 SLC43A1 SLC6A6 SPC25 SPINK1 SPTAN1 SRD5A1 SREBF1 SRXN1 STAC3 SULT1A1 SULT1C3 THRSP TM2D3 TM7SF2 TMEM120A TMEM55A TXNRD1 TYMS UBD UBE2C UGDH UGT2B1 UGT2B7 UPB1 USP14 USP33 UST5R XDH XPNPEP2 XPO1 ZAK ZFAND2A ZFP354A ZFP688 


phenylanthranilic acid 
Group 1 
ACLY ACOT2 ASNS CITED2 CYP4A1 ECH1 ECI1 EHHADH FMO1 GCLM GK LOC100363484 MCM6 NUPR1 PIR SCD1 SLC22A5 SLC2A2 SREBF1 TSC22D3 UGDH VNN1 

Group 2 
AKR1B8 CYP4A3 GPX2 HMGCS2 

Group 3 
ACOT1 ACOT3 ACOT4 ACSM5 AIG1 AKR1C1 AKR7A3 ALDH1A1 AVPR1A BCL6 BUB1 CAR3 CAR5A CCRN4L CDK1 CDKN3 CISH CPS1 CXCL1 CXCL12 CYP17A1 CYP7A1 CYP8B1 DAK DDC DHRS7 ECT2 ELOVL5 ETHE1 G6PC GADD45A GNMT GOT1 GSTA5 GULO HES6 HMMR HSD3B5 INMT LBP LOC500300 MBL2 MCM4 OAT OSGIN1 PHGDH PKLR PSAT1 PTPRF PYGL RAB30 RGD1307603 RTP4 SDS SLC25A25 SLC3A2 SLC6A6 SPC25 SRXN1 STAC3 TAT THRSP 


coumarin 
Group 1 
ABCC3 AKR7A3 AVPR1A BBOX1 CAR3 CRYL1 CXCL12 ELOVL5 FABP7 FMO1 GK GSTP1 HMGCR ISYNA1 LOC100363484 NQO1 UGT2B1 UGT2B7 

Group 2 
CXCL1 FAM25A HSPA1B HSPB1 OBFC2A SGK1 TCP11L2 UGT2B15 

Group 3 
AASS ACLY AKR1B7 AKR1C1 ALDH1A1 ARL6IP1 BCKDHB BTG1 C6 CA2 CETN2 CSAD CTH CYP2C11 CYP51 DHRS7 DMXL2-PS1 HAGH HAMP HSD3B5 INMT NUPR1 OAF OAT PGPEP1 PHGDH PYCR1 RDH2 RGD1564865 RGN RPP21 SLC19A2 SLC6A6 SPINK1 STAC3 SULT1C3 UST5R 
